# Supplementary material for: Detection of Multiple Lineages of PRRSV in Breeding and Growing Swine Farms
Source: Front Vet Sci. 2022 Jun 14;9:884733. doi: 10.3389/fvets.2022.884733 (PMC9237545; doi:10.3389/fvets.2022.884733)
Supplement: Supplementary Material 1 — PRRSV ORF5 sequences and the identity matrix including 690 anchors of nine L1 sublineages (L1A – L1C, L1D-alpha, L1D-beta, and L1E – L1H) and seven lineages (L2 and L4 – L9), and ORF 5 sequences of five common vaccine strains (Ingelvac PRRSV ATP [lineage L8; GenBank#: DQ988080], Ingelvac PRRSV MLV [L5; AF066183], Fostera PRRSV [L8; KP300938], Prime Pac PRRSV RR [L7; DQ779791], and Prevacent [L1; KU131568]). [file Data_Sheet_1.xlsx]

## Sheet: Sequence nomenclature
ORF5 sequences from unknown PRRSV were named as: Farm number_Sampling event_Sample type(Sample ID) For example: F3_S5_TS(213) indicates a tonsil scraping sample (ID: 213) from Farm 3 on the 5th sampling event.
Sample type: PF = processing fluid; OF = oral fluid; TS = tonsil scraping
Seq 1 - 690: lineage anchors from Paploski et al., 2019 & 2021
PRRSV vaccine strains:
AF066183 - Ingelvac PRRSV MLV - L5
DQ779791 - Prime Pac PRRSV RR (Merck) - L7
DQ988080 - Ingelvac PRRSV ATP - L8
KP300938 - Fostera PRRSV (Zoetis) - L8
KU131568 - Prevacent (Elanco) - L1

## Sheet: Sequences
Sequence	Farm	Sample type	Sampling event	Sequence length (bp)	ORF5 sequence
F4_S7_OF(541)	4	Oral fluid	7	150	ATGTTGGAGAAATGCTTGACCGCGGGCTGTTGCTCGCAATTGCTTTTTTTGTGGTGTATCGTGCCGTTCTGTTTTGCTGTGCTCGCCAACGCCAGCAACGACAGCAGCTCCCATCTACAGCTGATTTACAACTTGACGCTATGTGAGCTG
F5_S8_OF(616)	5	Oral fluid	8	333	ATGTTGGAGAAATGCTTGACCGCGGGCTGTTGCTCGCAATTGCTTTYTTTGTGGTGTATCGTGCCGTTCTGTTTTGCTGTGCTCGCCAACGCCWRCAACRACAGCAGCTCCCATCTACAGCTGATTTACAACTTGACGCTATGTGAGCTGAATGGCACAGATTGGCTAGCTAACAAATTTGATTGGGCAGTGGAGAGTTTTGTCATCTTTCCCGTTTTGACTCACATTGTCTCCTRTGGTGCCCTCACTACCAGCCATTTCCTTGACACAGTCGCTTTAGTCACTGTGTCTACCGCCGGGTTTGTTCACGGGCGGTATGTCCTAAGTAGCATCTACGCGGTCTGTGCCCTGGCTGCGTTGACTTGCTTCGTCATTAGGTTTGCAAAGAATTGCATGTCC…
F4_S9_OF(631)	4	Oral fluid	9	603	ATGTTGGGGAAATGCTTGACCGCGGGCTGCTGCTCGCAATTGCCTTTTTTGTGGTGTATCGTGCCGTTCTGTTTTGTTGCGCTCGTCAACGCCAACAACAGCAGCAGCTCCCATTTACAGTTGATTTATAACCTGACGATATGTGAGCTGAATGGCA
F4_S9_OF(632)	4	Oral fluid	9	157	ATGTTGGGGAAATGCTTGACCGCGGGCTGCTGCTCGCAATTGCCTTTTTTGTGGTGTATCGTGCCGTTCTGTTTTGTTGCGCTCGTCAACGCCAACAACAGCAGCAGCTCCCATTTACAGTTGATTTATAACCTGACGATATGTGAGCTGAATGGCAAAGATTGGCTAGGTAGAACTTTTGATTGGGCGGTAGAGACCTTTGTTATTTTTCCTGTGTTGACTCACATTGTCTCCTATGGCGCCCTCACCACCAGCCATTTCCTTGACACAGTCGGCCTGATCACCGTGTCTGCCGCCGGGTATTACCACGGGCGGTATGTCTTGAGTAGCATTTATGCCGTCTGTGCCCTGGCTGCGTTAACTTGCTTCGTCATCAGGCTAACAAAAAATTGTATGTCC…
F4_S9_OF(633)	4	Oral fluid	9	603	ATGTTGGGGAAATGCTTGACCGCGGGCTGCTGCTCGCAATTGCCTTTTTTGTGGTGTATCGTGCCGTTCTGTTTTGTTGCGCTCGTCAACGCCAGCAACAACAGCAGCTCCCATTTACAGTTGATTTATAACCTGACGATATGTGAGCTGAATGGCACAGATTGGCTAAATAAAAGTTTTGATTGGGCCGWGGAGACTTTTGTTATTTTTCCTGTGTTGACTCATATCGTCTCCTATGGCGCCCTCACCACTAGCCATTTCCTTGACACAGTCGGCCTGGTCACCGTGTCTGCCGMCGGAWTTTACCACGGGCGGTATGTCTTGAGTAGCATT
F5_S9_OF(644)	5	Oral fluid	9	603	ATGTTGGGGAAATGCTTGACCGCGGGCTGCTGCTCGCAATTGCCTTTTTTGTGGTGTATCGTGCCGTTCTGTTTTGTTGCGCTCGTCAACGCCAACAACAGCAGCAGCTCCCATTTACAGTTGATTTATAACCTGACGATATGTGAGCTGAATGGCAAAGATTGGCTAGGTAGAACTTTTGATTGGGCGGTAGAGACCTTTGTTATTTTTCCTGTGTTGACTCACATTGTCTCCTATGGCGCCCTCACCACCAGCCATTTCCTTGACACAGTCGGCCTGATCACCGTGTCTGCCGCCGGGTATTACCACGGGCGGTATGTCTTGAGTAGCATTTATGCCGTCTGTGCCCTGGCTGCGTTAACTTGCTTCGTCATCAGGCTAACAAAAAATTGTATGTCC…
F5_S10_OF(705)	5	Oral fluid	10	380	ATGTTGGAGAAATGCTTGACCGCGGGCTGTTGCTCGCAATTGCTTTCTTTGTGGTGTATCGTGCCGTTCTGTTTTGCTGTGCTCGCCAACGCCAGCAACGACAGCAGCTCCCATCTACAGCTGATTTACAACTTGACGMTATGTGAGCTGAATGGCACAGATTGGCTAGCTAACAAATTTGATTGGGCAGTGGAGAGTTTTGTCATCTTTCCCGTTTTGACTCACATTGTCTCCTATGGTGCCCTCACTACCAGCCATTTCCTTGACACAGTCGCTTTAGTCACTGTGTCTACCGCCGGGTTTGTTCACGGGCGGTATGTCCTAAGTAGCATCTACGCGGTCTGTGCCCTGGCTGCGTTGACTTGCTTCATCATTAGGTT
F1_S1_PF(205)	1	Processing fluid	1	603	ATGTTGGTGAAATGCTTGACCGCGGGCTATTGCTCGCAATTGCCTTTTTTGTGGTGTATCGTGCCGTTCTGTTTTGCTGCGCTCGTCAACGCCAGCAGCAACAGCAGCTCCCACTTACAGTTGATTTATAACCTGACGATATGCGAGCTGAATGGCACAGATTGGCTGAATAACAAATTTAATTGGGCAGTGGAAACTTTTGTCATTTTTCCTGTGTTAACTCACATTGTTTCCTATGGCGCCCTCACCACCAGCCACCTACTTGACACGGTCGGTCTGATCACTGTGTCTACCGCCGGCTATTTCCATGAGCGGTATGTATTGAGTAGCATCTATGCTGTGTGTGCCCTGGCCGCGCTTATCTGTTTTGTCATCAGGTTAACGAAAAACTGCATGTCC…
F1_S1_PF(206)	1	Processing fluid	1	603	ATGTTGGTGAAATGCTTGACCGCGGGCTATTGCTCGCAATTGCCTTTTTTGTGGTGTATCGTGCCGTTCTGTTTTGCTGCGCTCGTCAACGCCAGCAGCAACAGCAGCTCCCACTTACAGTTGATTTATAACCTGACGATATGCGAGCTGAATGGCACAGATTGGCTGAATAACAAATTTGATTGGGCAGTGGAGACTTTTGTCATTTTTCCTGTGTTAACTCACATTGTTTCCTATGGCGCCCTCACCACCAGCCACCTACTTGACACGGTCGGTCTGATCACTGTGTCTACCGCCGGCTATTACCATAAGCGGTATGTATTGAGTAGCATCTATGCTGTGTGTGCCCTGGCCGCGCTTATCTGTTTTGTCATCAGGTTAACGAAAAACTGTATGTCC…
F1_S1_PF(207)	1	Processing fluid	1	603	ATGTTGGTGAAATGCTTGACCGCGGGCTATTGCTCGCAATTGCCTTTTTTGTGGTGTATCGTGCCGTTCTGTTTTGCTGCGCTCGTCAACGCCAGCAGCAACAGCAGCTCCCACTTACAGTTGATTTATAACCTGACGATATGCGAGCTGAATGGCACAGATTGGCTGAATAACAAATTTGATTGGGCAGTGGAGACTTTTGTCATTTTTCCTGTGTTAACTCACATTGTTTCCTATGGCGCCCTCACCACCAGCCACCTACTTGACACGGTCGGTCTGATCACTGTGTCTACCGCCGGCTATTGCCATAAGCGGTATGTATTGAGTAGCATCTATGCTGTGTGTGCCCTGGCCGCGCTTATCTGTTTTGTCATCAGGTTAACGAAAAACTGCATGTCC…
F1_S3_PF(286)	1	Processing fluid	3	603	ATGTTGGTGAAATGCTTGACCGCGGGCTATTGCTCGCAATTGCCTTTTTTGTGGTGTATCGTGCCGTTCTGTTTTGCTGCGCTCGTCAACGCCAGCAGCAACAGCAGCTCCCACTTACAGTTGATTTATAACCTGACGATATGCGAGCTGAATGGCACAGATTGGCTGAATAACAAATTTAGTTGGGCAGTGGAGACTTTTGTCATTTTTCCTGTGTTAACTCACATTGTTTCCTATGGCGCCCTCACCACCAGCCACCTACTTGACACGGTCGGTCTGATCACTGTGTCTACCGCCGGCTATTGCCATGAGCGGTATGTATTGAGTAGCATCTATGCTGTGTGTGCCCTGGCCGCGCTTATCTGTTTTGTCATCAGGTTAACGAAAAACTGCATGTCC…
F2_S1_PF(26)	2	Processing fluid	1	603	ATGTTGGTGAAATGCTTGACCGCGGGCTGTTGCTCGCAATTGCCTTTTTTGTGGTGTATCGTGCCGTTCTGTTTTGCTGCGCTCGTCAGCGCCAGCGACAACAACAGCTCCCACTTACAGTTGATTTATAACCTGACGATATGTGAGCTGAATGGCACAGATTGGCTGAATGGGCATTTTAATTGGGCAGTGGAGACCTTTGTCATTTTTCCTGTGTTAACTCACATCGTTTCCTACGGTGCCCTCACCACCAGTCACTTGCTTGACACGGTCGGTCTGATCACTGTGTCTACCGCCGGCTATTGTCATGGACGGTATGTATTGAGTAGCATCTACGCCATTTGCGCCCTGGCCGCGCTTATCTGTTTTGTCATCAGGTTAACGAAAAACTGTATGTCC…
F2_S1_PF(27)	2	Processing fluid	1	603	ATGTTGGTGAAATGCTTGACCGCGGGCTATTGCTCGCAATTGCCTTTTTTGTGGTGTATCGTGCCGTTCTGTTTTGCTGCGCTCGTCAACGCCARCAGCAACAGCAGCTCCCACTTACAGTTGATTTATAACCTGACGATATGCGAGCTGAATGGCACARATTGGCTGAATGACAAATTTAATTGGGCAGTGGAGACTTTTGTCATTTTTCCTGTGTTAACTCACATTGTTTCCTATGGCGCCCTCACCACCAGCCACCTACTTGACACGGTCGGTCTGATCACTGTGTCTACCGCCGGCTATTACCATGAGCGGTATGTATTGAGTAGCATCTATGCTGTGTGTGCCCTGGCCGCGCTTATCTGTTTTGTCATCAGGTTAACGAAAAACTGCATGTCC…
F2_S1_PF(28)	2	Processing fluid	1	603	ATGTTGGTGAAATGCTTGACCGCGGGCTATTGCTCGCAATTGCCTTTTTTGTGGTGTATCGTGCCGTTCTGTTTTGCTGCGCTCGTCAACGCCAGCAGCAACAGCAGCTCCCACTTACAGTTGATTTATAACCTGACGATATGCGAGCTGAATGGCACAGATTGGCTGAATGACAAATTTAATTGGGCAGTGGAGACTTTTGTCATTTTTCCTGTGTTAACTCACATTGTTTCCTATGGCGCCCTCACCACCAGCCACCTACTTGACACGGTCGGTCTGATCACTGTGTCTACCGCCGGCTATTACCATGAGCGGTATGTATTGAGTAGCATCTATGCTGTGTGTGCCCTGGCCGCGCTTATCTGTTTTGTCATCAGGTTAACGAAAAACTGCATGTCC…
F2_S1_PF(29)	2	Processing fluid	1	603	ATGTTGGTGAAATGCTTGACCGCGGGCTATTGCTCGCAATTGCCTTTTTTGTGGTGTATCGTGCCGTTCTGTTTTGCTGCGCTCGTCAACGCCAGCAGCAACAGCAGCTCCCACTTACAGTTGATTTATAACCTGACGATATGCGAGCTGAATGGCACAGATTGGCTGAATGACAAATTTGATTGGGCAGTGGAGACTTTTGTCATTTTTCCTGTGTTAACTCACATTGTTTCCTATGGCGCCCTCACCACCAGCCACCTACTTGACACGGTCGGTCTGATCACTGTGTCTACCGCCGGCTATTACCATAAGCGGTATGTATTGAGTAGCATCTATGCTGTGTGTGCCCTGGCCGCGCTTATCTGTTTTGTCATCAGGTTAACGAAAAACTGCATGTCC…
F2_S1_PF(30)	2	Processing fluid	1	603	ATGTTGGTGAAATGCTTGACCGCGGGTTATTGCTCGCAATTGCCTTTTTTGTGGTGTATCGTGCCGTTCTGTTTTGCTGCGCTCGTCAACGCCAGCAGCAACAGCAGCTCCCACTTACAGTTGATTTATAACCTGACGATATGCGAGCTGAATGGCACAGATTGGCTGAATGACAAATTTAATTGGGCAGTGGAGACTTTTGTCATTTTTCCTGTGTTAACTCACATTGTTTCCTATGGCGCCCTCACCACCAGCCACCTACTTGACACGGTCGGTCTGATCACTGTGTCTACCGCCGGCTATTGCCATGAGCGGTATGTATTGAGTAGCATCTATGCTGTGTGTGCCCTGGCCGCGCTTATCTGTTTTGTCATCAGGTTAACGAAAAACTGCATGTCC…
F2_S1_PF(31)	2	Processing fluid	1	603	ATGTTGGTGAAATGCTTGACCGCGGGCTATTGCTCGCAATTGCCTTTTTTGTGGTGTATCGTGCCGTTCTGTTTTGCTGCGCTCGTCAACGCCAGCAGCTACAGCAGCTCCCACTTACAGTTGATTTATAACCTGACGATATGCGAGCTGAATGGCACAGATTGGCTGAATAACAAATTTGATTGGGCAGTGGAGACTTTTGTCATTTTTCCTGTGTTAACTCACATTGTTTCCTATGGCGCCCTCACCACCAGCCACCTACTTGACACGGTCGGTCTGATCACTGTGTCTACCGCCGGCTATCGCCATGAGCGGTATGTATTGAGTAGCATCTATGCTGTGTGTGCCCTGGCCGCGCTTATCTGTTTTGTCATCAGGTTAACGAAAAACTGCATGTCC…
F2_S1_PF(32)	2	Processing fluid	1	603	ATGTTGGTGAAATGCTTGACCGCGGGCTATTGCTCGCAATTGCCTTTTTTGTGGTGTATCGTGCCGTTCTGTTTTGCTGCGCTCGTCAACGCCAGCAGCAACAACAGCTCCCACTTACAGTTGATTTATAACCTGACGATATGCGAGCTGAATGGCACAGATTGGCTGAATAACAAATTTGATTGGGCAGTGGAGACTTTTGTCATTTTTCCTGTGTTAACTCACATTGTTTCCTATGGCGCCCTCACCACCAGCCACCTACTTGACACGGTCGGTCTGATCACTGTGTCTACCGCCGGCTATTACCATAAGCGGTATGTATTGAGTAGCATCTATGCTGTGTGTGCCCTGGCCGCGCTTACCTGTTTTGTCATCAGGTTAACGAAAAACTGCATGTCC…
F2_S2_PF(90)	2	Processing fluid	2	603	ATGTTGGTGAAATGCTTGACCGCGGGCTATTGCTCGCAATTGCCTTTTTTGTGGTGTATCGTGCCGTTCTGTTTTGCTGCGCTCGTCAACGCCAGCAGCAACAGCAGCTCCCACTTACAGTCGATTTATGACCTGACGATATGCGAGCTGAATGGCACAGATTGGCTGAATAACAAATTTAATTGGGCAGTGGAGACTTTTGTCATTTTTCCTGTGTTAACTCACATTGTTTCCTATGGCGCCCTCACCACCAGCCACCTACTTGACACGGTCGGTCTGATCACTGTGTCTACCGCCGGCTATTACCATGGGCGGTATGTATTGAGTAGCATCTATGCTGTGTGTGCCCTGGCCGCGCTTATCTGTTTTGTCATCAGGTTAACGAAAAACTGCATGTCC…
F2_S2_PF(91)	2	Processing fluid	2	603	ATGTTGGTGAAATGCTTGACCGCGGGCTATTGCTCGCAATTGCCTTTTTTGTGGTGTATCGTGCCGTTCTGTTTTGCTGCGCTCGTCAACGCCAACAGCAACAGCAGCTCCCACTTACAGTTGATTTATARCCTGACGATATGCGAGCTGAATGGCACAGATTGGCTGAATAACAAATTTRATTGGGCAGTGGAGACTTTTGTCATTTTTCCTGTGTTAACTCACATTGTTTCCTATGGCGCCCTCACCACCAGCCACCTACTTGACACGGTCGGTCTGATCACTGTGTCTACCGCCGGCTATTACCATAAGCGGTATGTATTGAGTAGCATCTATGCTGTGTGTGCCCTGGCCGCGCTTATCTGTTTTGTCATCAGGTTGACGAAAAACTGCATGTCC…
F2_S2_PF(92)	2	Processing fluid	2	603	ATGTTGGTGAAATGCTTGACCGCGGGCTGTTGCTCGCAATTGCTTTTTTTGTGGTGTATCGTGCCGTTCTATTTTGCTGCGCTCGTCAGCGCCAGCAACAACAGCAGCTCCCACTTACAGTTGATTTATAACCTGACGATATGTGAGCTGAATGGCACAGATTGGCTGAATGGGCATTTTAATTGGGCAGTGGAGACCTTTGTCATTTTTCCTGTGTTGACTCACATCGTTTCCTACGGTGCCCTCACCACCAGTCACTTGCTTGACACGGTCGGTCTGATCACTGTGTCTACCGCCGGCTATTGTCATGGACGGTATGTATTGAGTAGCATCTACGCCATTTGCGCCCTGGCCGCGCTTATCTGTTTTGTCATCAGGTTAACGAAAAACTGCATGTCC…
F2_S2_PF(93)	2	Processing fluid	2	603	ATGTTGGTGAAATGCTTGACCGCGGGCTGTTGCTCGCAATTGCCTTTTTTGTGGTGTATCGTGCCGTTCTGTTTTGCTGCGCTCGTCAGMGCCAGCGACAACAGCAGCTCCCACTTACAGTTGATTTATAACCTGACGATATGTGAGCTGAATGGCACARAKTGGCTGAATGGGCATTTTAATTGGGCAGTGGAGACCTTTGTCATTTTTCCTGTGTTRACTCACATCGTTTCCTACGGTGCCCTCACCACCAGTCACTTGCTTGACACGGTCGGTCTGATCACTGTGTCTACCGCCGGCTATTGTCATGGACGGTATGTATTGAGTAGCATCTACGCCATTTGCGCCCTGGCCGCGCTYATCTGTTTTGTCATCAGGTTAACGAAAAACTGYATGTCC…
F2_S2_PF(94)	2	Processing fluid	2	603	ATGTTGGTGAAATGCTTGACCGCGGGCTATTGCTCGCAATTGCCTTTTTTGTGGTGTATCGTGCCGTTCTGTTTTGCTGCGCTCGTCAACGCCAGCAGCAACAGCAGCTCYCACTTACAGTTGATTTATAACCTGACGATATGCGAGCTGAATGGCACAGATTGGCTGAATAACAAATTTGATTGGGCAGTGGAGACTTTTGTCATTTTTCCTGTGTTAACTCACATTGTTTCCTATGGCGCCCTCACCACCAGCCACCTACTTGACACGGTCGGTCTGATCACTGTGTCTACCGCCGGCTATTGCCATGAGCGGTATGTATTGAGTAGCATCTATGCTGTGTGTGCCCTGGCCGCGCTTATCTGTTTTGTCATCAGGYTAACGAAAAACTGCATGTCC…
F2_S2_PF(95)	2	Processing fluid	2	603	ATGTTGGTGAAATGCTTGACCGCGGGCTATTGCTCGCAATTGCCTTTTTTGTGGTGTATCGTGCCGTTCTGTTTTGCTGCGCTCGTCAACGCCAGCAACAACAGCAGCTCCCACTTACAGTTGATTTATAACCTGACGATATGCGAGCTGAATGGCACAGATTGGCTGAATAACAAATTTAATTGGGCAGTGGAAACTTTTGTCATTTTTCCTGTGTTAACTCACATTGTTTCCTATGGCGCCCTCACCACCAGCCACCTACTTGACACGGTCGGTCTGATCACTGTGTCTACCGCCGGCTATTRCCATGGGCGGTATGTATTGAGTAGCATCTATGCTGTGTGTGCCCTGGCCGCGCTTATCTGTTTTGTCATCAGGTTAACGAAAAACTGCATGTCC…
F2_S2_PF(96)	2	Processing fluid	2	603	ATGTTGGTGAAATGCTTGACCGCGGGCTATTGCTCGCAATTGCCTTTTTTGTGGTGTATCGTGCCGTTCTGTTTTGCTGCGCTCGTCAACGCCAGCAACAACAGCAGCTCCCACTTACAGTTGATTTATAACCTGACGATATGCGAGCTGAATGGCACAGATTGGCTGAATAACAAATTTAATTGGGCAGTGGAAACTTTTGTCATTTTTCCTGTGTTAACTCACATTGTTTCCTATGGCGCCCTCACCACCAGCCACCTACTTGACACGGTCGGTCTGATCACTGTGTCTACCGCCGGCTATTACCATGGGCGGTATGTATTGAGTAGCATCTATGCTGTGTGTGCCCTGGCCGCGCTTATCTGTTTTGTCATCAGGTTAACGAAAAACTGCATGTCC…
F2_S3_PF(150)	2	Processing fluid	3	603	ATGTTGGGGAAATGCTTGACCGCGGGCTGTTGCTCGCGATTGCTTTCTTTGTGGTGTATCGTGCCGTTCTGGTTTGCTGTGCTCGGCAACGCCAACAGCAGCAGCAGCTCTCATTTCCAGTTGATTTATAACTTGACGCTATGTGAGCTGAATGGCACAGATTGGCTGGCAGAAAAATTTGATTGGGCGGTGGAGACTTTTGTCATCTTTCCCGTGTTGACTCACATTGTTTCCTATGGTGCACTCACCACCAGCCATTTCCTTGACACAGTTGGTCTGGTTACTGTGTCCACCGCCGGGTTTTATCACGGGCGGTATGTCTTGAGTAGCATCTACGCGGTCTGTGCTCTGGCTGCGTTGATTTGCTTCGTTATTAGGCTTGCGAAGAACTGCATGTCC…
F2_S3_PF(151)	2	Processing fluid	3	603	ATGTTGGGGAAATGCTTGACCGCGGGCTGTTGCTCGCGATTGCTTTCTTTGTGGTGTATCGTGCCGTTCTGGTTTGCTGTGCTCGGCAACGCCAACAGCAGCAGCAGCTCTCATTTCCAGTCGATTTATAACTTGACGCTATGTGAGCTGAATGGCACAGATTGGCTGGCAGAAAAATTTGATTGGGCGGTGGAGACTTTTGTCATCTTTCCCGTGTTGACTCACATTGTTTCCTATGGTGCACTCACCACCAGCCATTTCCTTGACACAGTTGGTCTGGTTACTGTGTCCACCGCCGGGTTTTATCACGGGCGGTATGTCTTGAGTAGCATCTACGCGGTCTGTGCTCTGGCTGCGTTGATTTGCTTCGTTATTAGGCTTGCGAAGAACTGCATGTCC…
F2_S3_PF(152)	2	Processing fluid	3	603	ATGTTGGGGAAATGCTTGACCGCGGGCTGTTGCTCGCGATTGCTTTCTTTGTGGTGTATCGTGCCGTTCTGGTTTGCTGTGCCCGGCAACGCCAACAGCAGCGGCAGCTCTCATTTCCAGTTGATTTATAACTTGACGCTATGTGAGCTGAATGGCACAGATTGGCTGGCAGAAAAATTTGATTGGGCGGTGGAAACTTTTGTCATCTTTCCCGTGTTGACTCACATTGTTTCCTATGGTGCACTCACCACCAGCCATTTCCTTGACACAGTTGGTCTGGTTACTGTGTCCACCGCCGGGTTTTATCACGGGCGGTATGTCTTGAGTAGCATCTACGCGGTCTGTGCTCTGGCTGCGTTGATTTGTTTCGTTATTAGGCTTGCGAAGAACTGCATGTCC…
F2_S3_PF(153)	2	Processing fluid	3	603	ATGTTGGGGAAATGCTTGACCGCGGGCTGTTGCTCGCRATTGCTTTYTTTGTGGTGTATCGTGCCGTTCTGGYTTGYTGYGCTCGGCRASGCCAMCARCAGCAGCAGCTCYCATTTCCAGTTGATTTATAACYTGACGATATGTGAGCTGAATGGCACAGATTGGCTRRMWAAAAGTTTTGATTGGGCGGTGGAGACCTTTGTTATTTTTCCTGTGTTGACTCATATTGTYTCCTATGGCGCCCTCACCACCAGCCATTTCCTTGACACAGTTGGCCTGATCACCGTGTCTGCCGCCGGATACCACCACGGGCGGTATGTCTTGAGTAGCATTTATGCCGTCTGCGCCCTGGCTGCGTTAATTTGCTTTGTCATCAGGCTAACAAAAAATTGCATGTCC…
F2_S3_PF(154)	2	Processing fluid	3	603	ATGTTGGTGAAATGCTTGACCGCGGGCTATTGCTCGCAATTGCCTTTTTTGTGGTGTATCGTGCCGTTCTGTTTTGCTGCGCTCGTCAACGCCAGCGGCAACAGCAGCTCCCACTTACAGTTGATTTATAACCTGACGATATGCGAGCTGAATGGCACAGATTGGCTGAATAAAAAATTTGATTGGGCAGTGGAGACTTTTGTCATTTTTCCTGTGTTAACTCACATTGTTTCCTATGGCGCCCTCACCACCAGCCACCTACTTGACACGGTCGGTCTGATCACTGTGTCTACCGCCGGCTATTACCATAAGCGGTATGTATTGAGTAGCATCTATGCTGTGTGTGCCCTGGCCGCGCTTATTTGTTTTGTCATCAGGTTAACGAAAAACTGCATGTCC…
F2_S4_PF(182)	2	Processing fluid	4	603	ATGTTGGTGAAATGCTTGACCGCGGGCTATTGCTCGCAATTGCCTTTTTTGTGGTGTATCGTGCCGTTCTGTTTTGCTGCGCTCGTCAACGCCAGCAGCAACAGCAGCTCCCACTTACAGTTGATTTATAACCTGACGATATGCGAGCTGAATGGCACAGATTGGCTGAATAACAAATTTAATTGGGCAGTGGAGACTTTTGTCATTTTTCCTGTGTTAACTCACATTGTTTCCTATGGCGCCCTCACCACCAGCCACCTACTTGACACGGTCGGTCTGATCACTGTGTCTACCGCCGGCTATTGCCATGAGCGGTATGTATTGAGTAGCATCTATGCTGTGTGTGCCCTGGCCGCGCTTATCTGTTTTGTCATCAGGTTAACGAAAAACTGCATGTCC…
F2_S4_PF(183)	2	Processing fluid	4	603	ATGTTGGTGAAATGCTTGACCGCGGGCTATTGCTCGCAATTGCCTTTTTTGTGGTGTATCGTGCCGTTCTGTTTTGCTGCGCTCGTCAACGCCAGCAGCAACAGCAGCTCCCACTTACAGTTGATTTATAACCTGACGATATGCGAGCTGAATGGCACAGATTGGCTGAATGACAAATTTAATTGGGCAGTGGAAACTTTTGTCATTTTTCCTGTGTTAACTCACATTGTTTCCTATGGCGCCCTCACCACCAGCCACCTACTTGACACGGTCGGTCTGATCACTGTGTCTACCGCCGGCTATTGCCATGAGCGGTATGTATTGAGTAGCATCTATGCTGTGTGTGCCCTGGCCGCGCTTATCTGTTTTGTCATCAGGTTAACGAAAAACTGCATGTCC…
F2_S4_PF(188)	2	Processing fluid	4	603	ATGTTGGTGAAATGCTTGACCGCGGGCTGTTGCTCGCAATTGCCTTTTTTGTGGTGTATCGTGCCGTTCTGTTTTGCTGCGCTCGTCAGCGCCAGCAACGACAGCAGCTCCCACTTACAGTTGATTTATAACCTGACGATATGTGAGCTGAATGGCACAGATTGGCTGAATGGGCATTTTAATTGGGCAGTGGAGACCTTTGTCATTTTTCCTGTGTTAACTCACATCGTTTCCTACGGTGCCCTCACCACCAGTCACTTGCTTGACACGGTCGGTCTGATCACTGTGTCTACCGCCGGCTATTGTCATGGACGGTATGTATTGAGTAGYATCTACGCCATTTGCGCCCTGGCCGCGCTTATCTGTTTTGTCATCAGGTTAACGAAAAACTGTATGTCC…
F2_S6_PF(335)	2	Processing fluid	6	603	ATGTTGGTGAAATGCTTGACCGCGGGCTATTGCTCGCAATTGCCTTTTTTGTGGTGTATCGTGCCGTTCTGTTTTGCTGCGCTCGTCAACGCCAGCAGCAACAGCAGCTCCCACTTACAGTTGATTTATAACCTGACGATATGCGAGCTGAATGGCACAGATTGGCTGAATRACAAATTTRATTGGGCAGTGGAGACTTTTGTCATTTTTCCTGTGTTAACTCACATTGTTTCCTATGGCGCCCTCACCACCAGCCACCTACTTGACACGGTCGGTCTGATCACTGTGTCTACCGCCGGCTATTGCCATGAGCGGTATGTATTGAGTAGCATCTATGCTGTGTGTGCCCTGGCCGCGCTTATCTGTTTTGTCATCAGGTTAACGAAAAACTGCATGTCC…
F3_S1_PF(43)	3	Processing fluid	1	603	ATGTTGGTGAAATGCTTGACCGCGGGCTGTTGCTCGCAATTGCCTTTTTTGTGGTGTATCGTGCCGTTCTGTTTTGCTGCGCTCGTCAGCGCCAGCGACAACAGCAGCTCCCACTTACAGTTGATTTATAACCTGACGATATGTGAGCTGAATGGCACAGATTGGCTGAATGGGCATTTTAATTGGGCAGTGGAGACCTTTGTCATTTTTCCTGTGTTAACTCACATCGTTTCCTACGGTGCCCTCACCACCAGTCACTTGCTTGACACGGTCGGTCTGATCACTGTGTCTACCGCCGGCTATTGTCATGGACGGTATGTATTGAGTAGCATCTACGCCATTTGCGCCCTGGCCGCGCTTATCTGTTTTGTCATCAGGTTAACGAAAAACTGTATGTCC…
F3_S2_PF(106)	3	Processing fluid	2	603	ATGTTGGTGAAATGCTTGACCGCGGGCTATTGCTCGCAATTGCCTTTTTTGTGGTGTATCGTGCCGTTCTGTTTTGCTGCGCTCGTCAACGCCAGCAGCAACAGCAGCTCCCACTTACAGTTGATTTATAACCTGACGATATGCGAGCTGAATGGCACAGATTGGCTGAATGACAAATTTAATTGGGCAGTGGAGACTTTTGTCATTTTTCCTGTGTTAACTCACATTGTTTCCTATGGCGCCCTCACCACCAGCCACCTACTTGACACGGTCGGTCTGATCACTGTGTCTACCGCCGGCTATTACCATGAGCGGTATGTATTGAGTAGCATCTATGCTGTGTGTGCCCTGGCCGCGCTTATCTGTTTTGTCATCAGGTTAACGAAAAACTGCATGTCC…
F3_S2_PF(108)	3	Processing fluid	2	603	ATGTTGGTGAAATGCTTGACCGCGGGCTATTGCTCGCAATTGCCTTTTTTGTGGTGTATCGTGCCGTTCTGTTTTGCTGCGCTCGTCAACGCCAGCAGCCACAGCAGCTCCCACTTACAGTTGATTTATAACCTGACGATATGCGAGCTGAATGGCACAGATTGGCTGAATAACAAATTTAATTGGGCAGTGGAGACTTTTGTCATTTTTCCTGTGTTAACTCACATTGTTTCCTATGGCGCCCTCACCACCAGCCACCTACTTGACACGGTCGGTCTGATCACTGTGTCTACCGCCGGCTATTGCCATGAGCGGTATGTATTGAGTAGCATCTATGCTGTGTGTGCCCTGGCCGCGCTTATCTGTTTTGTCATCAGGTTAACGAAAAACTGCATGTCC…
F3_S3_PF(163)	3	Processing fluid	3	603	ATGTTGGAGAAATGCTTGACCGCGGGCTRTTGCTCGCAATTGCYTTTTTTGTGGTGTATCGTGCCGTTCTGTTTTGCTGCGCTCGYCAACGCCAGCARCAACAGCAGCTCCCATTTACAGTTGATTTAYAACYTGACGATATGTGAGCTGAATGGCACAGATTGGCTGAATAACAAATTTGATTGGGCAGTGGARASTTTTGTCATTTTTCCTGTKTTAACTCACATTGTTTCCTATGGTGCCCTCACYACCAGCCATTTMCTTGACACRGTCGGTYTGATCACTGTGTCTACCGCCGGGTWTGKTCATGRGCGGTATGTCTTGAGTAGCATCTATGCGGTGTGTGCCCTGGCYGCGYTGATYTGTTTTGTCATYAGGTTAACAAAAAATTGCATGTCC…
F3_S3_PF(190)	3	Processing fluid	3	603	ATGTTGGTGAAATGCTTGACCGCGGGCTATTGCTCGCAATTGCCTTTTTTGTGGTGTATCGTGCCGTTCTGTTTTGCTGCGCTCGTCAACGCCAACAGCAACAGCAGCTCCCACTTACAGTTGATTTATAACCTGACGATATGCGAGCTGAATGGCACAGATTGGCTGAATGACAAATTTAATTGGGCAGTGGAAACTTTTGTCATTTTTCCTGTGTTAACTCACATTGTTTCCTATGGCGCCCTCACCACCAGCCACCTACTTGAYACGGTCGGTCTGATCACTGTGTCTACCGCCGGCTATTRCCATGGGCGGTATGTATTGAGTAGCATTTATGCTGTGTGTGCCCTGGCCGCGCTTATCTGTTTTGTCATCAGGTTAACGAAAAACTGCATGTCC…
F3_S4_PF(191)	3	Processing fluid	4	603	ATGTTGGTGAAATGCTTGACCGCGGGCTATTGCTCGCAATTGCCTTTTTTGTGGTGTATCGTGCCGTTCTGTTTTGCTGCGCTCGTCAACGCCAGCAGCAACAGCAGCTCCCACTCACAGTTGATTTATAACCTGACGATATGCGAGCTGAATGGCACAGATTGGCTGAATGACAAATTTAATTGGGCAGTGGAGACTTTTGTCATTTTTCCTGTGTTAACTCACATTGTTTCCTATGGCGCCCTCACCACCAGCCACCTACTTGACACGGTCGGTCTGATCACTGTGTCTACCGCCGGCTATTACCATGAGCGGTATGTATTGAGTAGCGTCTATGCTGTGTGTGCCCTGGCCGCGCTTATCTGTTTTGTCATCAGGTTAACGAAAAACTGCATGTCC…
F3_S5_PF(267)	3	Processing fluid	5	603	ATGTTGGTGAAATGCTTGACCGCGGGCTATTGCTCGCAATTGCCTTTTTTGTGGTGTATCGTGCCGTTCTGTTTTGCTGCGCTCGTCAACGCCAGCAGCAACAGCAGCTCCCACTTACAGTTGATTTATAACCTGACGATATGCGAGCTGAATGGCACAGATTGGCTGAATGACAAATTTAATTGGGCAGTGGAGACTTTTGTCATTTTTCCTGTGTTAACTCACATTGTTTCCTATGGCGCCCTCACCACCAGCCACCTACTTGACACGGTCGGTCTGATCACTGTGTCTACCGCCGGCTATTACCATGGGCGGTATGTATTGAGTAGCATCTATGCTGTGTGTGCCCTGGCCGCGCTTATCTGTTTTGTCATCAGGTTAACGAAAAACTGCATGTCC…
F4_S1_TS(58)	4	Tonsil scraping	1	153	ATGTTGGTGARATGCTTGACCGCGGGCTATTGCTCGCAATTGCCTTTTTTGTGGTGTATCGTGCCGTTCTGTTTTGCTGCGCTCGTCAACGCCAGCAGCAACAGCAGCTCCCACTTACAGTTGATTTATAACCTGACGMTATGTGAGCTGAATGGCACAGATTGGCTGAATAACAAATTTAATTGGGCAGTGGAGACTTTTGTCATTTTTCCTGTGTTAACTCACATTGTTTCCTATGGCGCCCTCACCACCAGCCACCTACTTGACACGGTCGGTCTGATCACTGTGTCTACCGCCGGCTATTGCCATGAGCGGTATGTATTGAGTAGCATCTATGCTGTGTGTGCCCTGGCCGCGCTTATCTGTTTTGTCATCAGGTTAACGAAAAACTGCATGTCC…
F2_S2_TS(88)	2	Tonsil scraping	2	603	ATGTTGGTGAAATGCTTGACCGCGGGCTATTGCTCGCAATTGCCTTTTTTGTGGTGTATCGTGCCGTTCTGTTTTGCTGCGCTCGTCAACGCCAGCAGCAACAGCAGCTCCCACTTACAGTTGATTTATAACCTGACGCTATGTGAGCTGAATGGCA
F2_S3_TS(148)	2	Tonsil scraping	3	157	ATGTTGGGGAAATGCTTGAYCGCGGGCTGCTGCTCGCAATTGCCTTTTTTGTGGTGTATCGTGCCGTTCTGTTTTGTTGCGCTCGTCAACGCCAACAACAGCAGCAGCTCCCATTTACAGTTRATTTATAACCTGACGCTATGTGAGCTGAAT
F5_S4_TS(430)	5	Tonsil scraping	4	603	ATGTTGGAGAAATGCTTGACCGCGGGCTGTTGCTCGCAATTGCTTTCTTTGTGGTGTATCGTGCCGTTCTGTTTTGCTGTGCTCGCCAACGCCAACAACGACAGCAGCTCCCATCTGCAGCTGATTTACAACTTGACGCTATGTGAGCTGAATGGCACAGATTGGCTAGCTAACAAATTTGATTGGGCAGTGGAGAGTTTTGTCATCTTTCCCGTTTTGACTCACATTGTCTCCTATGGTGCCCTCACTACTAGCCATTTCCTTGACACAGTCGCTTTAGTCACTGTGTCTACCGCCGGGTTTGTTCACGGGCGGTATGTCCTAAGTAGCATCTACGCGGTCTGTGCCCTGGCTGCGTTGACTTGCTTCGTCATTAGGTTTGCAAAGAATTGCATGTCC…
F4_S6_TS(484)	4	Tonsil scraping	6	603	ATGTTGGAGAAATGCTTGACCGCGGGCTGTTGCTCGCAATTGCTTTCTTTGTGGTGTATCGTGCCGTTCTGTTTTGCTGTGCTCGCCAACGCCAGCAACGACAGCAGCTCCCATCTACAGCTGATTTACAACTTGACGCTATGTGAGCTGAATGGCACAGATTGGCTAGCTAACAAATTTGATTGGGCAGTGGAGAGTTTTGTCATCTTTCCCGTTTTGACTCACATTGTCTCCTATGGTGCCCTCACTACCAGCCATTTCCTTGACACAGTCGCTTTAGTCACTGTGTCTACCGCCGGGTTTGTTCACGGGCGGTATGTCCTAAGTAGCATCTACGCGGTCTGTGCCCTGGCTGCGTTGACTTGCTTCGTCATTAGGTTTGCAAAGAATTGCATGTCC…
F5_S5_TS(496)	5	Tonsil scraping	5	552	ATGTTGGAGAAATGCTTGACCGCGGGCTGTTGCTCGCAATTGCTTTCTTTGTGGTGTATCGTGCCGTTCTGTTTTGCTGTGCTCGCCAACGCCAGCAACGACAGCAGCTCCCATCTACAGCTGATTTACAACTTGACGCTATGTGAGCTGAATGGCACAGATTGGCTAGCTAACAAATTTGATTGGGCAGTGGAGAGTTTTGTCATCTTTCCCGTTTTGACTCACATTGTCTCCTATGGTGCCCTCACTACTAGCCATTTCCTTGACACAGTCGCTTTAGTCACTGTGTCTACCGCCGGGTTTGTTCACGGGCGGTATGTCCTAAGTAGCATCTACGCGGTCTGTGCCCTGGCTGCGTTGACTTGCTTCGTCATTAGGTTTGCAAAGAATTGCATGTCC…
F4_S8_TS(592)	4	Tonsil scraping	8	603	ATGTTGGAGAAATGCTTGACCGCGGGCTGTTGCTCGCAATTGCTTTCTTTGTGGTGTATCGTGCCGTTCTGTTTTGCTGTGCTCGCCAACGCCAGCAACGACAGCAGCTCCCATCTACAGCTGATTTACAACTTGACGMTATGTGAGCTGAATGGCACAGATTGGCTAGCTAACAAATTTGATTGGGCAGTGGAGAGTTTTGTCATCTTTCCCGTTTTGACTCACATTGTCTCCTATGGTGCCCTCACTACCAGCCATTTCCTTGACACAGTCGCTTTAGTCACTGTGTCTACCGCCGGGTTTGTTCACGGGCGGTATGTCCTAAGTAGCATCTACGCGGTCTGTGCCCTGGCTGCGTTGACTTGCTTCGTCATTAGGTTTGCAAAGAATTGCATGTCC…
F4_S8_TS(597)	4	Tonsil scraping	8	603	ATGTTGGAGAAATGCTTGACCGCGGGCTGTTGCTCGCAATTGCTTTCTTTGTGGTGTATCGTGCCGTTCTGTTTTGCTGTGCTCGCCGACGCCAGCAACGACAGCAGCTCCCATCTACAGCTGATTTACAACTTGACGCTATGTGAGCTGAATGGCACAGATTGGCTAGCTAACAAATTTGATTGGGCAGTGGAGAGTTTTGTCATCTTTCCCGTTTTGACTCACATTGTCTCCTATGGTGCCCTCACTACCAGCCATTTCCTTGACACAGTCGCTTTAGTCACTGTGTCTACCGCCGGGTTTGTTCACGGGCGGTATGTCCTAAGTAGCATCTACGCGGTCTGTGCCCTGGCTGCGTTGACTTGCTTCGTCATTAGGTTTGCAAAGAATTGCATGTCC…
F4_S9_TS(635)	4	Tonsil scraping	9	603	ATGTTGGAGAAATGMTTGACCGCGGGCTGTTGCTCGCAAYWGCTTTCTTTGTGGTGTATCGTGCCGTTMTGTTTTGCTGTGCTCGCCAACGCCAGCAACGACAGCAGCTCCCATCTACAGCTGATTTACAACTTGACGCTATGTGAGCTGAATGGCACAGATTGGCTAGCTAACAAATTTGATTGGGCAGTGGAGAGTTTTGTCATCTTTCCCGTTTTGACTCACATTGTCTCYTATGGTGCCCTCACTACCAGCCATTTCCTTGACACAGTCGCTTTAGTCACTGTGTCTACCGCCGGGTTTGTTCACGGGCGGTATGTCCTAAGTAGCATCTACGCGGTCTGTGCCCTGGCTGCGTTGACTTGCTTCGTCATTAGGTTTGCAAAGAATTGCATGTCC…
F4_S9_TS(636)	4	Tonsil scraping	9	603	ATGTTGGGGAAATGCTTGACCGCGGGCTGCTGCTCGCAATTGCCTTTTTTGTGGTGTATCGTGCCGTTCTGTTTTGTTGCGCTCGTCAACGCCAACAACAGCAGCAGCTCCCATTTACAGTTGATTTATAACCTGACGATATGTGAGCTGAATGGCACAGATTGGCTAAATAGAAACTTTGATTGGGCGGTAGAGACCTTTGTCATTTTTCCTGTGTTGACTCACATTGTCTCCTATGGCGCCCTCACCACCAGCCATTTCCTTGACACAGTCGGCCTGATCACCGTGTCTGCCGCCGGGTATTACCACGGGCGGTATGTCTTGAGTAGCATTTATGCCGTCTGCGCCCTGGCTGCGTTAACTTGCTTCGTCATCAGGCTAACAAAAAATTGTATGTCC…
F4_S9_TS(637)	4	Tonsil scraping	9	410	ATGTTGGGGAAATGCTTGACCGCGGGCTGCTGCTCGCAATTGCCTTTTTTGTGGTGTATCGTGCCGTTCTGTTTWGTTGCGCTCGTCAACGCCAGCAACAACAGCAGCTCCCATTTACAGTTGATTTATAACCTGACGATATGTGAGCTGAATGGCACAGATTGGCTAAATAAAAGTTTTGATTGGGCGGTGGAGACTTTTGTTATTTTTCCTGTGTTGACTCATATCGTCTCCTATGGCGCCCTCACCACTAGCCATTTCCTTGACACAGTCGGCCTGGTCACCGTGTCTGCCGCCGGATTTTACCACGGGCGGTATGTCTTGAGTAGCATTTATGCCTCCTGCGCCCTGGCTGCGTTAACTTGCTTCATCATCAGGTTAACAAAAAATTGTATGTCC…
F4_S9_TS(642)	4	Tonsil scraping	9	603	ATGTTGGGGAGATGCTTGACCGCGGGCTGCTGCTCGCAATTGCCTTTTTTGTGGTGTATCGTGCCGTTCTGTTTTGTTGCGCTCGTCAACGCCAGCAACAACGGCAGCTCCCATTTACAGTTGATTTATAACCTGACGATATGTGAGCTGAATGGCACAGATTGGCTAAATAAAAGTTTTGATTGGGCGGTGGAGACTTTTGTTATTTTTCCTGTGTTGACTCATATCGTCTCCTATGGCGCCCTCACCACTAGCCATTTCCTTGACACAGTCGGCCTGGTCACCGTGTCTGCCGCCGGATTTTACCACGGGCGGTATGTCTTGAGTAGCATTTATGCCTCCTGCGCCCTGGCTGCGTTAACTTGCTTCATCATCAGGTTAACAAAAAATTGTATGTCC…

## Sheet: Distance matrix
	F5_S8_OF(616)	F4_S9_OF(631)	F4_S9_OF(632)	F4_S9_OF(633)	F5_S9_OF(644)	F5_S10_OF(705)	F1_S1_PF(205)	F1_S1_PF(206)	F1_S1_PF(207)	F1_S3_PF(286)	F2_S1_PF(26)	F2_S1_PF(27)	F2_S1_PF(28)	F2_S1_PF(29)	F2_S1_PF(30)	F2_S1_PF(31)	F2_S1_PF(32)	F2_S2_PF(90)	F2_S2_PF(91)	F2_S2_PF(92)	F2_S2_PF(93)	F2_S2_PF(94)	F2_S2_PF(95)	F2_S2_PF(96)	F2_S3_PF(150)	F2_S3_PF(151)	F2_S3_PF(152)	F2_S3_PF(153)	F2_S3_PF(154)	F2_S4_PF(182)	F2_S4_PF(183)	F2_S4_PF(188)	F2_S6_PF(335)	F3_S1_PF(43)	F3_S2_PF(106)	F3_S2_PF(108)	F3_S3_PF(163)	F3_S3_PF(190)	F3_S4_PF(191)	F3_S5_PF(267)	Seq1	Seq2	Seq3	Seq4	Seq5	Seq6	Seq7	Seq8	Seq9
F5_S8_OF(616)		86.79	98.73	94.74	94.74	87.09	89.04	89.64	89.34	89.04	87.84	89.04	89.34	89.34	88.74	89.04	89.34	89.34	89.04	88.14	87.84	89.49	89.79	89.94	87.24	86.94	86.34	92.49	89.64	89.34	88.74	87.99	89.34	88.14	89.34	89.04	89.79	89.04	88.74	89.64	93.84	93.84	94.44	93.54	90.84	94.14	92.94	89.94	93.24
F4_S9_OF(631)	86.79		91.08	87.65	87.65	98.95	85.82	85.66	85.82	85.66	83.75	85.57	85.57	85.49	85.49	85.9	85.82	85.66	85.66	84.66	84.08	85.82	85.99	85.99	91.46	91.29	90.96	86.36	85.66	85.82	85.49	84.25	85.82	84	85.66	85.74	90.13	85.41	85.32	85.82	86.98	88.31	88.64	87.31	86.15	88.47	86.65	87.23	87.15
F4_S9_OF(632)	98.73	91.08		100	100	90.76	94.27	94.27	94.27	94.27	94.27	94.59	94.27	94.27	93.63	93.63	93.63	92.99	94.59	94.27	94.59	93.95	94.9	94.9	91.72	91.08	90.45	93.31	93.63	94.27	94.27	94.9	94.27	94.9	94.27	93.63	94.9	94.9	93.63	94.27	98.09	98.73	97.45	98.09	96.18	97.45	96.82	92.36	96.18
F4_S9_OF(633)	94.74	87.65	100		100	86.71	87.4	87.89	87.56	87.4	86.48	87.56	87.48	87.73	87.23	87.4	87.73	87.56	87.56	86.4	86.65	87.73	87.81	87.89	86.9	86.73	86.4	94.2	87.89	87.56	87.23	86.82	87.56	86.73	87.56	87.4	88.64	87.73	87.23	87.73	92.7	94.36	94.03	93.86	93.03	93.7	92.04	91.21	93.86
F5_S9_OF(644)	94.74	87.65	100	100		86.71	87.4	87.89	87.56	87.4	86.48	87.56	87.48	87.73	87.23	87.4	87.73	87.56	87.56	86.4	86.65	87.73	87.81	87.89	86.9	86.73	86.4	94.2	87.89	87.56	87.23	86.82	87.56	86.73	87.56	87.4	88.64	87.73	87.23	87.73	92.7	94.36	94.03	93.86	93.03	93.7	92.04	91.21	93.86
F5_S10_OF(705)	87.09	98.95	90.76	86.71	86.71		85.13	85.13	85.13	84.87	83.29	84.61	84.87	84.87	84.61	85.39	85.13	84.87	84.61	84.08	83.29	85.13	85.39	85.39	89.87	89.61	88.82	85	84.87	85.13	84.61	83.95	85.13	83.55	84.87	85.13	90.92	84.21	84.34	85.13	86.71	88.55	89.34	87.24	85.92	88.03	86.71	86.71	86.71
F1_S1_PF(205)	89.04	85.82	94.27	87.4	87.4	85.13		99.17	99.34	99.5	93.12	99.34	99.42	99	99.34	99.17	99	99.17	99	93.37	93.2	99.34	99.5	99.5	85.74	85.57	85.57	86.9	98.84	99.67	99.67	93.45	99.5	93.37	99.5	99.5	95.52	99.09	99.17	99.34	88.56	88.72	88.56	89.22	87.23	87.73	88.23	87.56	87.06
F1_S1_PF(206)	89.64	85.66	94.27	87.89	87.89	85.13	99.17		99.67	99.17	93.12	99.17	99.25	99.5	99	99.17	99.5	99	99.34	93.03	93.03	99.34	98.92	99	85.9	85.74	85.41	87.06	99.34	99.34	99	93.45	99.34	93.37	99.34	99.17	95.27	98.51	99	99.17	89.05	88.89	88.56	89.39	87.73	87.89	88.06	87.73	87.23
F1_S1_PF(207)	89.34	85.82	94.27	87.56	87.56	85.13	99.34	99.67		99.5	93.12	99.17	99.25	99.5	99.34	99.5	99.5	99	99.34	93.37	93.2	99.67	99.09	99	85.9	85.74	85.41	87.06	99.34	99.67	99.34	93.45	99.67	93.37	99.34	99.5	95.52	98.67	99	99.17	89.05	88.89	88.89	89.39	87.4	87.89	88.06	87.73	87.23
F1_S3_PF(286)	89.04	85.66	94.27	87.4	87.4	84.87	99.5	99.17	99.5		93.28	99.34	99.42	99	99.5	99.34	99	99.17	99	93.53	93.37	99.5	99.25	99.17	85.74	85.57	85.24	86.9	98.84	99.83	99.5	93.62	99.67	93.53	99.5	99.67	95.36	98.84	99.17	99.34	88.56	88.72	88.72	89.22	87.23	87.73	88.23	87.56	87.06
F2_S1_PF(26)	87.84	83.75	94.27	86.48	86.48	83.29	93.12	93.12	93.12	93.28		93.28	93.37	93.28	93.45	92.95	92.95	93.12	92.62	98.42	99.09	93.12	93.53	93.45	84.16	84	83.67	85.16	92.95	93.45	93.45	99.17	93.45	99.42	93.45	93.28	91.38	93.12	93.12	93.62	85.82	87.48	87.48	87.81	86.15	85.99	86.15	86.32	86.32
F2_S1_PF(27)	89.04	85.57	94.59	87.56	87.56	84.61	99.34	99.17	99.17	99.34	93.28		99.75	99.34	99.5	99	99	99.17	99.17	93.53	93.45	99.17	99.09	99.17	86.24	86.07	85.74	87.02	98.84	99.5	99.5	93.62	99.5	93.53	99.83	99.34	95.11	99.17	99.5	99.67	88.56	89.05	88.39	89.55	87.23	87.73	88.56	87.89	87.4
F2_S1_PF(28)	89.34	85.57	94.27	87.48	87.48	84.87	99.42	99.25	99.25	99.42	93.37	99.75		99.42	99.59	99.09	99.09	99.25	99.09	93.62	93.45	99.25	99.17	99.25	86.15	85.99	85.66	86.98	98.92	99.59	99.59	93.7	99.59	93.62	99.92	99.42	95.19	99.09	99.59	99.75	88.64	89.14	88.47	89.64	87.31	87.81	88.64	87.98	87.48
F2_S1_PF(29)	89.34	85.49	94.27	87.73	87.73	84.87	99	99.5	99.5	99	93.28	99.34	99.42		99.17	99	99.34	98.84	99.17	93.53	93.37	99.17	98.76	98.84	86.07	85.9	85.57	87.23	99.17	99.17	99.17	93.62	99.34	93.53	99.5	99	95.11	98.67	99.17	99.34	88.89	89.05	88.39	89.55	87.23	87.73	88.23	87.89	87.4
F2_S1_PF(30)	88.74	85.49	93.63	87.23	87.23	84.61	99.34	99	99.34	99.5	93.45	99.5	99.59	99.17		99.17	98.84	99	98.84	93.7	93.53	99.34	99.09	99	85.9	85.74	85.41	86.73	98.67	99.67	99.67	93.78	99.67	93.7	99.67	99.5	95.19	99	99.34	99.5	88.39	88.89	88.56	89.39	87.06	87.56	88.39	87.73	87.56
F2_S1_PF(31)	89.04	85.9	93.63	87.4	87.4	85.39	99.17	99.17	99.5	99.34	92.95	99	99.09	99	99.17		99	98.84	98.84	93.2	93.03	99.5	98.92	98.84	85.74	85.57	85.24	87.23	98.84	99.5	99.17	93.45	99.5	93.2	99.17	99.5	95.52	98.51	98.84	99	88.56	88.72	88.72	89.22	87.23	87.73	87.89	87.56	87.06
F2_S1_PF(32)	89.34	85.82	93.63	87.73	87.73	85.13	99	99.5	99.5	99	92.95	99	99.09	99.34	98.84	99		98.84	99.17	92.87	92.7	99.17	98.76	98.84	85.74	85.57	85.24	86.9	99.17	99.17	98.84	92.95	99.17	92.87	99.17	99	95.11	98.34	98.84	99	89.22	88.72	88.39	89.22	87.23	88.06	88.23	87.89	87.4
F2_S2_PF(90)	89.34	85.66	92.99	87.56	87.56	84.87	99.17	99	99	99.17	93.12	99.17	99.25	98.84	99	98.84	98.84		98.84	93.37	93.2	99	99.25	99.34	85.9	86.07	85.41	87.06	98.67	99.34	99	93.45	99.17	93.37	99.34	99.17	95.11	98.84	99	99.5	88.39	88.89	88.56	89.39	87.73	87.89	88.06	87.73	87.23
F2_S2_PF(91)	89.04	85.66	94.59	87.56	87.56	84.61	99	99.34	99.34	99	92.62	99.17	99.09	99.17	98.84	98.84	99.17	98.84		92.87	92.7	99	98.76	98.84	86.07	85.9	85.57	86.98	99	99.17	98.84	92.95	99.09	92.87	99.17	99	94.94	98.67	98.84	99	89.05	88.89	88.56	89.39	87.56	87.89	88.23	87.73	86.9
F2_S2_PF(92)	88.14	84.66	94.27	86.4	86.4	84.08	93.37	93.03	93.37	93.53	98.42	93.53	93.62	93.53	93.7	93.2	92.87	93.37	92.87		98.67	93.37	93.78	93.7	85.07	84.91	84.58	86.07	92.87	93.7	93.7	98.76	93.7	98.67	93.7	93.53	91.79	93.37	93.37	93.86	86.07	87.73	87.73	88.06	86.07	86.24	86.4	86.24	86.9
F2_S2_PF(93)	87.84	84.08	94.59	86.65	86.65	83.29	93.2	93.03	93.2	93.37	99.09	93.45	93.45	93.37	93.53	93.03	92.7	93.2	92.7	98.67		93.2	93.62	93.53	84.49	84.33	84	85.53	93.03	93.53	93.53	99.09	93.53	99.34	93.53	93.37	91.54	93.2	93.2	93.7	86.15	87.81	87.81	88.14	86.32	86.32	86.48	86.32	86.65
F2_S2_PF(94)	89.49	85.82	93.95	87.73	87.73	85.13	99.34	99.34	99.67	99.5	93.12	99.17	99.25	99.17	99.34	99.5	99.17	99	99	93.37	93.2		99.09	99	86.24	86.07	85.74	87.31	99	99.67	99.34	93.45	99.67	93.37	99.34	99.5	95.52	98.67	99	99.17	88.89	89.05	89.05	89.55	87.56	88.23	88.23	88.06	87.4
F2_S2_PF(95)	89.79	85.99	94.9	87.81	87.81	85.39	99.5	98.92	99.09	99.25	93.53	99.09	99.17	98.76	99.09	98.92	98.76	99.25	98.76	93.78	93.62	99.09		99.92	85.82	85.66	85.66	87.15	98.59	99.42	99.42	93.86	99.25	93.78	99.25	99.25	95.48	99.17	98.92	99.42	88.64	89.14	88.97	89.64	87.65	88.14	88.31	87.65	87.48
F2_S2_PF(96)	89.94	85.99	94.9	87.89	87.89	85.39	99.5	99	99	99.17	93.45	99.17	99.25	98.84	99	98.84	98.84	99.34	98.84	93.7	93.53	99	99.92		85.9	85.74	85.74	87.23	98.67	99.34	99.34	93.78	99.17	93.7	99.34	99.17	95.44	99.17	99	99.5	88.72	89.22	88.89	89.72	87.73	88.23	88.39	87.73	87.56
F2_S3_PF(150)	87.24	91.46	91.72	86.9	86.9	89.87	85.74	85.9	85.9	85.74	84.16	86.24	86.15	86.07	85.9	85.74	85.74	85.9	86.07	85.07	84.49	86.24	85.82	85.9		99.83	99.17	88.14	86.24	85.9	85.9	84.49	86.07	84.41	86.24	85.74	87.89	86.07	85.9	86.4	86.24	88.23	86.9	87.4	87.56	87.89	85.74	86.73	86.73
F2_S3_PF(151)	86.94	91.29	91.08	86.73	86.73	89.61	85.57	85.74	85.74	85.57	84	86.07	85.99	85.9	85.74	85.57	85.57	86.07	85.9	84.91	84.33	86.07	85.66	85.74	99.83		99	87.98	86.07	85.74	85.74	84.33	85.9	84.25	86.07	85.57	87.73	85.9	85.74	86.24	86.07	88.06	86.73	87.23	87.73	87.73	85.57	86.57	86.57
F2_S3_PF(152)	86.34	90.96	90.45	86.4	86.4	88.82	85.57	85.41	85.41	85.24	83.67	85.74	85.66	85.57	85.41	85.24	85.24	85.41	85.57	84.58	84	85.74	85.66	85.74	99.17	99		87.65	85.74	85.41	85.74	84	85.57	83.91	85.74	85.24	87.56	85.9	85.41	85.9	85.74	87.73	86.4	86.9	87.06	87.4	85.24	86.24	86.24
F2_S3_PF(153)	92.49	86.36	93.31	94.2	94.2	85	86.9	87.06	87.06	86.9	85.16	87.02	86.98	87.23	86.73	87.23	86.9	87.06	86.98	86.07	85.53	87.31	87.15	87.23	88.14	87.98	87.65		87.4	87.06	86.73	85.49	87.06	85.41	87.06	86.9	88.39	87.15	86.73	87.23	91.71	92.37	92.21	91.71	91.38	92.54	91.21	90.38	92.45
F2_S3_PF(154)	89.64	85.66	93.63	87.89	87.89	84.87	98.84	99.34	99.34	98.84	92.95	98.84	98.92	99.17	98.67	98.84	99.17	98.67	99	92.87	93.03	99	98.59	98.67	86.24	86.07	85.74	87.4		99	98.67	92.95	99	93.2	99	98.84	95.11	98.18	98.67	98.84	89.39	89.22	88.89	89.72	87.4	88.23	88.39	88.06	87.56
F2_S4_PF(182)	89.34	85.82	94.27	87.56	87.56	85.13	99.67	99.34	99.67	99.83	93.45	99.5	99.59	99.17	99.67	99.5	99.17	99.34	99.17	93.7	93.53	99.67	99.42	99.34	85.9	85.74	85.41	87.06	99		99.67	93.78	99.83	93.7	99.67	99.83	95.52	99	99.34	99.5	88.72	88.89	88.89	89.39	87.4	87.89	88.39	87.73	87.23
F2_S4_PF(183)	88.74	85.49	94.27	87.23	87.23	84.61	99.67	99	99.34	99.5	93.45	99.5	99.59	99.17	99.67	99.17	98.84	99	98.84	93.7	93.53	99.34	99.42	99.34	85.9	85.74	85.74	86.73	98.67	99.67		93.78	99.67	93.7	99.67	99.5	95.36	99.34	99.34	99.5	88.39	88.89	88.56	89.39	87.06	87.56	88.39	87.73	87.23
F2_S4_PF(188)	87.99	84.25	94.9	86.82	86.82	83.95	93.45	93.45	93.45	93.62	99.17	93.62	93.7	93.62	93.78	93.45	92.95	93.45	92.95	98.76	99.09	93.45	93.86	93.78	84.49	84.33	84	85.49	92.95	93.78	93.78		93.78	99.42	93.78	93.78	91.71	93.45	93.45	93.95	86.15	87.81	87.81	88.14	86.48	86.32	86.48	86.32	86.65
F2_S6_PF(335)	89.34	85.82	94.27	87.56	87.56	85.13	99.5	99.34	99.67	99.67	93.45	99.5	99.59	99.34	99.67	99.5	99.17	99.17	99.09	93.7	93.53	99.67	99.25	99.17	86.07	85.9	85.57	87.06	99	99.83	99.67	93.78		93.7	99.67	99.67	95.52	99	99.34	99.5	88.72	89.05	88.89	89.55	87.4	87.89	88.39	87.89	87.4
F3_S1_PF(43)	88.14	84	94.9	86.73	86.73	83.55	93.37	93.37	93.37	93.53	99.42	93.53	93.62	93.53	93.7	93.2	92.87	93.37	92.87	98.67	99.34	93.37	93.78	93.7	84.41	84.25	83.91	85.41	93.2	93.7	93.7	99.42	93.7		93.7	93.53	91.63	93.37	93.37	93.86	86.07	87.89	87.73	88.06	86.4	86.24	86.4	86.24	86.57
F3_S2_PF(106)	89.34	85.66	94.27	87.56	87.56	84.87	99.5	99.34	99.34	99.5	93.45	99.83	99.92	99.5	99.67	99.17	99.17	99.34	99.17	93.7	93.53	99.34	99.25	99.34	86.24	86.07	85.74	87.06	99	99.67	99.67	93.78	99.67	93.7		99.5	95.27	99.17	99.67	99.83	88.72	89.22	88.56	89.72	87.4	87.89	88.72	88.06	87.56
F3_S2_PF(108)	89.04	85.74	93.63	87.4	87.4	85.13	99.5	99.17	99.5	99.67	93.28	99.34	99.42	99	99.5	99.5	99	99.17	99	93.53	93.37	99.5	99.25	99.17	85.74	85.57	85.24	86.9	98.84	99.83	99.5	93.78	99.67	93.53	99.5		95.36	98.84	99.17	99.34	88.56	88.72	88.72	89.22	87.23	87.73	88.23	87.56	87.06
F3_S3_PF(163)	89.79	90.13	94.9	88.64	88.64	90.92	95.52	95.27	95.52	95.36	91.38	95.11	95.19	95.11	95.19	95.52	95.11	95.11	94.94	91.79	91.54	95.52	95.48	95.44	87.89	87.73	87.56	88.39	95.11	95.52	95.36	91.71	95.52	91.63	95.27	95.36		94.9	94.94	95.27	88.81	89.64	89.72	89.64	87.81	88.81	88.23	88.06	88.47
F3_S3_PF(190)	89.04	85.41	94.9	87.73	87.73	84.21	99.09	98.51	98.67	98.84	93.12	99.17	99.09	98.67	99	98.51	98.34	98.84	98.67	93.37	93.2	98.67	99.17	99.17	86.07	85.9	85.9	87.15	98.18	99	99.34	93.45	99	93.37	99.17	98.84	94.9		98.84	99.34	88.23	89.05	88.56	89.55	87.23	87.73	88.23	87.89	87.4
F3_S4_PF(191)	88.74	85.32	93.63	87.23	87.23	84.34	99.17	99	99	99.17	93.12	99.5	99.59	99.17	99.34	98.84	98.84	99	98.84	93.37	93.2	99	98.92	99	85.9	85.74	85.41	86.73	98.67	99.34	99.34	93.45	99.34	93.37	99.67	99.17	94.94	98.84		99.5	88.39	88.89	88.23	89.39	87.06	87.56	88.39	87.73	87.23
F3_S5_PF(267)	89.64	85.82	94.27	87.73	87.73	85.13	99.34	99.17	99.17	99.34	93.62	99.67	99.75	99.34	99.5	99	99	99.5	99	93.86	93.7	99.17	99.42	99.5	86.4	86.24	85.9	87.23	98.84	99.5	99.5	93.95	99.5	93.86	99.83	99.34	95.27	99.34	99.5		88.56	89.39	88.72	89.88	87.56	88.06	88.56	88.23	87.73
Seq1	93.84	86.98	98.09	92.7	92.7	86.71	88.56	89.05	89.05	88.56	85.82	88.56	88.64	88.89	88.39	88.56	89.22	88.39	89.05	86.07	86.15	88.89	88.64	88.72	86.24	86.07	85.74	91.71	89.39	88.72	88.39	86.15	88.72	86.07	88.72	88.56	88.81	88.23	88.39	88.56		95.69	95.36	95.52	94.36	95.52	97.68	93.37	94.86
Seq2	93.84	88.31	98.73	94.36	94.36	88.55	88.72	88.89	88.89	88.72	87.48	89.05	89.14	89.05	88.89	88.72	88.72	88.89	88.89	87.73	87.81	89.05	89.14	89.22	88.23	88.06	87.73	92.37	89.22	88.89	88.89	87.81	89.05	87.89	89.22	88.72	89.64	89.05	88.89	89.39	95.69		96.52	96.68	95.52	96.35	95.02	94.69	96.19
Seq3	94.44	88.64	97.45	94.03	94.03	89.34	88.56	88.56	88.89	88.72	87.48	88.39	88.47	88.39	88.56	88.72	88.39	88.56	88.56	87.73	87.81	89.05	88.97	88.89	86.9	86.73	86.4	92.21	88.89	88.89	88.56	87.81	88.89	87.73	88.56	88.72	89.72	88.56	88.23	88.72	95.36	96.52		96.19	94.69	95.69	94.69	93.7	95.52
Seq4	93.54	87.31	98.09	93.86	93.86	87.24	89.22	89.39	89.39	89.22	87.81	89.55	89.64	89.55	89.39	89.22	89.22	89.39	89.39	88.06	88.14	89.55	89.64	89.72	87.4	87.23	86.9	91.71	89.72	89.39	89.39	88.14	89.55	88.06	89.72	89.22	89.64	89.55	89.39	89.88	95.52	96.68	96.19		95.19	95.52	95.19	94.03	95.36
Seq5	90.84	86.15	96.18	93.03	93.03	85.92	87.23	87.73	87.4	87.23	86.15	87.23	87.31	87.23	87.06	87.23	87.23	87.73	87.56	86.07	86.32	87.56	87.65	87.73	87.56	87.73	87.06	91.38	87.4	87.4	87.06	86.48	87.4	86.4	87.4	87.23	87.81	87.23	87.06	87.56	94.36	95.52	94.69	95.19		94.03	93.53	92.21	93.53
Seq6	94.14	88.47	97.45	93.7	93.7	88.03	87.73	87.89	87.89	87.73	85.99	87.73	87.81	87.73	87.56	87.73	88.06	87.89	87.89	86.24	86.32	88.23	88.14	88.23	87.89	87.73	87.4	92.54	88.23	87.89	87.56	86.32	87.89	86.24	87.89	87.73	88.81	87.73	87.56	88.06	95.52	96.35	95.69	95.52	94.03		94.86	93.37	95.52
Seq7	92.94	86.65	96.82	92.04	92.04	86.71	88.23	88.06	88.06	88.23	86.15	88.56	88.64	88.23	88.39	87.89	88.23	88.06	88.23	86.4	86.48	88.23	88.31	88.39	85.74	85.57	85.24	91.21	88.39	88.39	88.39	86.48	88.39	86.4	88.72	88.23	88.23	88.23	88.39	88.56	97.68	95.02	94.69	95.19	93.53	94.86		93.03	94.2
Seq8	89.94	87.23	92.36	91.21	91.21	86.71	87.56	87.73	87.73	87.56	86.32	87.89	87.98	87.89	87.73	87.56	87.89	87.73	87.73	86.24	86.32	88.06	87.65	87.73	86.73	86.57	86.24	90.38	88.06	87.73	87.73	86.32	87.89	86.24	88.06	87.56	88.06	87.89	87.73	88.23	93.37	94.69	93.7	94.03	92.21	93.37	93.03		92.87
Seq9	93.24	87.15	96.18	93.86	93.86	86.71	87.06	87.23	87.23	87.06	86.32	87.4	87.48	87.4	87.56	87.06	87.4	87.23	86.9	86.9	86.65	87.4	87.48	87.56	86.73	86.57	86.24	92.45	87.56	87.23	87.23	86.65	87.4	86.57	87.56	87.06	88.47	87.4	87.23	87.73	94.86	96.19	95.52	95.36	93.53	95.52	94.2	92.87
Seq10	94.44	89.8	96.82	95.36	95.36	89.34	88.39	88.56	88.56	88.39	87.15	88.39	88.47	88.39	88.23	88.39	88.72	88.56	88.23	87.73	87.48	88.72	88.81	88.89	88.72	88.56	88.23	93.37	88.89	88.56	88.23	87.48	88.56	87.4	88.56	88.39	90.13	88.39	88.23	88.72	95.36	97.01	96.19	95.85	94.69	96.35	94.2	93.2	96.02
Seq11	91.74	86.65	97.45	93.53	93.53	86.71	87.73	88.23	87.89	87.73	86.65	87.73	87.81	87.73	87.56	87.73	87.73	87.89	87.89	86.57	86.82	88.06	88.14	88.23	87.73	87.56	87.23	91.54	87.89	87.89	87.56	86.98	87.89	86.9	87.89	87.73	88.31	87.73	87.56	88.06	94.86	96.02	95.19	95.69	99.5	94.53	94.03	92.7	94.03
Seq12	94.14	88.97	97.45	94.03	94.03	88.55	87.89	88.06	88.06	87.89	86.15	87.89	87.98	87.89	87.73	87.89	88.23	88.06	88.06	86.4	86.48	88.39	88.31	88.39	88.06	87.89	87.56	92.54	88.39	88.06	87.73	86.48	88.06	86.4	88.06	87.89	88.97	87.89	87.73	88.23	95.52	96.85	95.85	95.85	94.36	99.5	94.86	93.86	95.69
Seq13	93.84	88.14	98.09	94.69	94.69	87.24	87.89	87.89	88.23	88.06	87.31	87.89	87.98	87.89	88.06	88.06	88.06	87.89	87.56	87.56	87.65	88.39	88.31	88.23	87.06	86.9	86.57	92.54	88.23	88.23	88.06	87.65	88.31	87.56	88.06	88.06	88.89	88.06	87.73	88.23	93.86	95.85	95.19	94.03	93.53	94.53	92.7	92.04	94.86
Seq14	94.14	87.65	97.45	94.36	94.36	87.24	87.89	88.06	88.06	87.89	87.15	88.06	88.14	88.06	87.89	87.89	88.23	88.06	87.73	87.4	87.48	88.23	88.31	88.39	86.4	86.24	85.9	92.37	88.39	88.06	87.89	87.48	88.14	87.4	88.23	87.89	88.47	88.06	87.89	88.39	94.69	95.69	95.36	94.2	93.7	94.69	93.2	92.87	94.36
Seq15	96.55	88.14	100	97.35	97.35	86.71	88.06	88.56	88.23	88.06	86.82	88.23	88.14	88.06	87.89	88.06	88.39	88.23	88.23	86.73	86.98	88.39	88.47	88.56	87.56	87.4	87.06	95.02	88.56	88.23	87.89	87.15	88.23	87.06	88.23	88.06	88.97	88.39	87.89	88.39	94.69	95.85	95.69	95.19	94.36	95.69	94.03	92.7	95.85
Seq16	96.25	87.98	100	97.35	97.35	86.97	88.06	88.56	88.23	88.06	87.15	88.23	88.14	88.06	87.89	88.06	88.39	88.23	88.23	87.06	87.31	88.39	88.47	88.56	87.56	87.4	87.06	94.28	88.56	88.23	87.89	87.48	88.23	87.4	88.23	88.06	89.14	88.39	87.89	88.39	94.36	95.19	95.02	94.86	94.03	95.02	93.7	92.04	95.19
Seq17	96.25	87.98	100	97.01	97.01	86.45	87.89	88.23	88.23	88.06	86.82	87.89	87.81	87.73	87.89	88.06	88.06	87.89	87.89	86.73	86.98	88.39	88.31	88.23	87.23	87.06	86.73	94.69	88.23	88.23	87.89	87.15	88.23	87.06	87.89	88.06	88.89	88.23	87.56	88.06	94.36	95.52	95.69	94.86	94.03	95.36	93.7	92.37	95.52
Seq18	96.25	88.14	100	98.18	98.18	86.71	88.72	89.22	88.89	88.72	87.15	88.89	88.81	88.72	88.56	88.72	89.05	88.56	88.89	87.06	87.31	89.05	88.81	88.89	87.4	87.23	86.9	95.11	89.22	88.89	88.56	87.48	88.89	87.4	88.89	88.72	89.8	88.72	88.56	88.72	94.53	95.69	95.19	95.02	94.2	95.19	93.86	92.54	95.36
Seq19	95.95	87.81	100	97.18	97.18	86.18	87.89	88.39	88.06	87.89	87.31	88.06	87.98	87.89	87.73	87.89	88.23	88.06	88.06	87.23	87.48	88.23	88.31	88.39	87.23	87.06	86.73	94.86	88.39	88.06	87.73	87.65	88.06	87.56	88.06	87.89	88.97	88.23	87.73	88.23	94.2	95.36	95.19	94.69	93.86	95.52	93.2	91.87	95.69
Seq20	96.25	87.81	98.73	96.85	96.85	86.45	88.23	88.39	88.39	88.23	86.65	88.23	88.31	88.23	88.06	88.23	88.56	88.39	88.06	86.9	86.98	88.56	88.64	88.72	86.9	86.73	86.4	95.02	88.72	88.39	88.06	86.98	88.39	86.9	88.39	88.23	89.3	88.23	88.06	88.56	94.03	95.19	95.02	95.19	93.86	95.02	93.37	92.7	95.19
Seq21	96.25	87.65	99.36	97.01	97.01	86.45	88.06	88.56	88.23	88.06	87.81	88.23	88.14	88.39	87.89	88.06	88.72	88.23	88.23	87.73	87.65	88.39	88.47	88.56	87.56	87.4	86.73	94.78	88.56	88.23	87.89	87.81	88.23	87.73	88.23	88.06	89.14	88.39	87.89	88.39	93.7	94.86	94.69	94.2	93.37	94.69	93.03	92.04	94.86
Seq22	96.55	87.98	100	97.18	97.18	86.71	88.23	88.72	88.39	88.23	86.98	88.39	88.31	88.23	88.06	88.23	88.56	88.39	88.39	86.9	87.15	88.56	88.64	88.72	87.4	87.23	86.9	94.86	88.72	88.39	88.06	87.31	88.39	87.23	88.39	88.23	89.14	88.56	88.06	88.56	94.53	95.69	95.52	95.02	94.2	95.52	93.86	92.54	95.69
Seq23	96.25	87.65	98.09	97.18	97.18	86.45	87.89	88.39	88.06	87.89	86.98	87.89	87.98	87.89	87.73	87.89	88.23	88.06	87.73	86.9	87.15	88.23	88.31	88.39	86.9	86.73	86.4	94.69	88.39	88.06	87.73	87.31	88.06	87.23	88.06	87.89	89.3	87.89	87.73	88.23	94.03	95.02	95.19	95.02	93.86	94.86	93.2	92.21	95.02
Seq24	96.25	88.31	98.73	97.01	97.01	87.5	88.06	88.56	88.23	88.06	87.15	88.23	88.14	88.06	87.89	88.06	88.39	88.23	88.23	87.06	87.31	88.39	88.47	88.56	87.23	87.06	86.73	93.95	88.56	88.23	87.89	87.48	88.23	87.4	88.23	88.06	89.3	88.39	87.89	88.39	94.36	95.19	95.02	94.86	93.7	95.02	93.7	92.37	95.19
Seq25	95.05	88.47	98.73	96.52	96.52	87.5	87.06	87.56	87.23	87.06	86.15	87.23	87.15	87.06	86.9	87.06	87.4	87.23	87.23	86.4	86.32	87.4	87.48	87.56	87.4	87.23	86.9	93.95	87.56	87.23	86.9	86.48	87.23	86.4	87.23	87.06	88.31	87.4	86.9	87.4	93.53	94.69	94.53	94.03	93.2	94.53	92.87	91.54	94.69
Seq26	96.25	87.98	100	97.35	97.35	86.97	88.06	88.56	88.23	88.06	87.15	88.23	88.14	88.06	87.89	88.06	88.39	88.23	88.23	87.06	87.31	88.39	88.47	88.56	87.56	87.4	87.06	94.28	88.56	88.23	87.89	87.48	88.23	87.4	88.23	88.06	89.14	88.39	87.89	88.39	94.36	95.19	95.02	94.86	94.03	95.02	93.7	92.04	95.19
Seq27	95.05	88.64	97.45	96.02	96.02	87.5	87.23	88.06	87.73	87.23	86.32	87.4	87.31	87.56	87.06	87.23	87.89	87.4	87.73	86.57	86.48	87.56	87.65	87.73	86.9	86.73	86.4	93.95	88.06	87.4	87.06	86.65	87.4	86.57	87.4	87.23	88.72	87.56	87.06	87.56	94.03	94.53	94.69	94.2	93.03	94.36	93.03	92.04	95.19
Seq28	95.65	87.15	99.36	96.19	96.19	86.71	87.23	87.73	87.4	87.23	86.32	87.4	87.31	87.23	87.06	87.23	87.56	87.4	87.4	86.24	86.48	87.56	87.65	87.73	86.73	86.57	86.24	93.12	87.73	87.4	87.06	86.65	87.4	86.57	87.4	87.23	88.31	87.56	87.06	87.56	93.53	94.36	93.86	94.03	92.87	94.36	92.87	90.88	94.36
Seq29	96.25	87.98	100	96.52	96.52	86.18	87.89	88.56	88.23	87.89	86.98	88.06	87.98	88.06	87.73	87.89	88.39	88.06	88.23	86.9	87.15	88.23	88.31	88.39	87.89	87.73	87.4	94.44	88.56	88.06	87.73	87.31	88.06	87.23	88.06	87.89	88.81	88.23	87.73	88.23	94.03	95.02	94.86	94.69	94.2	94.86	93.53	91.87	94.69
Seq30	95.95	88.47	98.73	96.85	96.85	87.76	87.89	88.39	88.06	87.89	87.31	88.06	87.98	87.89	87.73	87.89	88.23	88.06	88.06	87.23	87.48	88.23	88.31	88.39	87.4	87.23	86.9	93.78	88.39	88.06	87.73	87.65	88.06	87.56	88.06	87.89	89.47	88.23	87.73	88.23	94.2	95.02	94.86	94.69	93.53	94.86	93.53	92.21	95.02
Seq31	96.25	87.65	99.36	97.01	97.01	86.45	87.56	88.06	87.73	87.56	86.48	87.73	87.65	87.56	87.4	87.56	87.89	87.73	87.73	86.4	86.65	87.89	87.98	88.06	86.9	86.73	86.4	94.78	88.06	87.73	87.4	86.82	87.73	86.73	87.73	87.56	88.64	87.89	87.4	87.89	94.2	95.19	95.02	94.53	93.7	95.02	93.53	92.04	95.19
Seq32	95.05	87.48	98.73	96.02	96.02	85.92	88.23	88.89	88.56	88.23	86.65	88.39	88.31	88.39	88.06	88.23	88.72	88.39	88.56	86.24	86.48	88.56	88.64	88.72	87.06	86.9	86.57	94.28	88.89	88.39	88.06	86.65	88.39	86.57	88.39	88.23	88.39	88.56	88.06	88.56	93.53	94.53	94.36	93.86	93.37	94.69	93.03	91.38	94.2
Seq33	95.05	86.82	98.73	95.85	95.85	86.18	87.56	88.06	87.73	87.56	86.32	87.73	87.65	87.56	87.4	87.56	87.89	87.73	87.73	86.24	86.48	87.89	87.98	88.06	86.4	86.24	85.9	92.79	88.06	87.73	87.4	86.65	87.73	86.57	87.73	87.56	88.31	87.89	87.4	87.89	93.2	94.03	93.53	93.7	92.54	94.03	92.7	90.55	94.03
Seq34	96.25	87.31	99.36	96.68	96.68	85.66	87.89	88.39	88.06	87.89	86.65	88.06	87.98	87.89	87.73	87.89	88.23	88.06	88.06	86.57	86.82	88.23	87.98	88.06	87.23	87.06	86.73	94.44	88.39	88.06	87.73	86.98	88.06	86.9	88.06	87.89	88.72	88.23	87.73	88.23	93.37	94.53	94.36	94.2	93.37	94.69	92.7	91.71	94.53
Seq35	95.95	87.81	99.36	97.18	97.18	86.71	87.89	88.39	88.06	87.89	87.31	88.06	87.98	87.89	87.73	87.89	88.56	88.06	88.06	86.9	87.15	88.23	88.31	88.39	87.4	87.23	86.9	94.11	88.39	88.06	87.73	87.31	88.06	87.23	88.06	87.89	88.97	88.23	87.73	88.23	94.2	95.02	94.86	94.69	93.86	94.86	93.53	92.21	95.02
Seq36	95.05	87.81	98.73	95.52	95.52	87.24	87.56	88.06	87.73	87.56	86.15	87.73	87.65	87.56	87.4	87.56	87.89	87.73	87.73	86.07	86.32	87.89	87.98	88.06	86.73	86.57	86.24	93.53	87.73	87.73	87.4	86.48	87.73	86.4	87.73	87.56	88.97	87.89	87.4	87.89	94.2	95.36	94.2	94.2	93.2	94.53	93.53	92.21	95.02
Seq37	96.25	88.14	100	97.18	97.18	86.97	87.89	88.39	88.06	87.89	86.98	88.06	87.98	87.89	87.73	87.89	88.23	88.06	88.06	86.9	87.15	88.23	88.31	88.39	87.73	87.56	87.23	94.11	88.39	88.06	87.73	87.31	88.06	87.23	88.06	87.89	88.97	88.23	87.73	88.23	94.2	95.02	94.86	94.69	93.86	94.86	93.53	91.87	95.02
Seq38	96.55	88.64	100	96.68	96.68	87.24	88.23	88.72	88.39	88.23	87.48	88.39	88.31	88.23	88.06	88.23	88.56	88.39	88.39	87.4	87.65	88.56	88.64	88.72	87.06	86.9	86.57	94.11	88.72	88.39	88.06	87.81	88.39	87.73	88.39	88.23	89.3	88.56	88.06	88.56	93.7	95.19	94.86	94.36	93.53	95.02	93.03	92.04	94.86
Seq39	95.05	87.98	98.73	95.85	95.85	87.24	88.72	89.22	88.89	88.72	86.98	88.89	88.81	88.72	88.56	88.89	88.72	88.89	88.89	86.9	87.15	89.05	89.14	89.22	87.06	86.9	86.57	93.95	89.22	88.89	88.56	87.65	88.89	87.23	88.89	88.89	89.64	89.05	88.56	89.05	93.86	95.19	94.36	94.2	93.37	94.36	93.53	92.21	93.7
Seq40	95.65	86.98	100	96.35	96.35	85.39	87.4	87.89	87.56	87.4	86.48	87.56	87.48	87.4	87.23	87.4	87.4	87.56	87.56	86.4	86.65	87.73	87.81	87.89	86.9	86.73	86.4	94.61	87.89	87.56	87.23	86.82	87.56	86.73	87.56	87.4	88.47	87.73	87.23	87.73	94.03	95.19	95.02	94.2	94.69	94.69	93.37	92.04	94.86
Seq41	95.95	87.98	99.36	97.01	97.01	86.18	87.4	87.89	87.56	87.4	87.15	87.89	87.81	87.73	87.56	87.4	87.73	87.56	87.56	87.06	87.31	87.73	87.81	87.89	87.56	87.4	87.06	94.61	87.89	87.56	87.56	87.48	87.73	87.4	87.89	87.4	88.47	88.06	87.56	88.06	94.36	95.52	95.02	94.86	93.86	95.02	94.03	92.7	95.52
Seq42	95.35	87.15	99.36	96.02	96.02	86.45	87.23	87.56	87.56	87.4	86.48	87.23	87.15	87.06	87.23	87.4	87.4	87.23	87.23	86.73	86.65	87.73	87.65	87.56	86.4	86.24	85.9	94.36	87.56	87.56	87.23	86.82	87.56	86.73	87.23	87.4	88.39	87.56	86.9	87.4	93.7	94.53	94.69	93.53	93.37	94.69	93.37	91.38	94.53
Seq43	95.05	86.48	99.36	95.69	95.69	85.39	86.9	87.23	87.23	87.06	86.48	87.23	87.15	87.06	87.23	87.06	87.06	86.9	86.9	86.73	86.65	87.4	87.31	87.23	86.07	85.9	85.57	94.03	87.23	87.23	87.23	86.82	87.4	86.73	87.23	87.06	88.06	87.56	86.9	87.4	93.7	94.53	94.36	93.53	93.03	94.03	93.37	91.38	94.53
Seq44	94.44	88.31	98.09	96.02	96.02	87.5	88.06	88.23	87.89	88.06	87.48	88.56	88.47	88.06	88.23	87.89	88.06	88.23	88.06	87.4	87.65	88.06	88.47	88.56	87.06	86.9	86.57	92.79	88.23	88.23	88.23	88.14	88.23	87.73	88.56	88.23	88.97	88.72	88.23	88.72	93.53	94.69	94.2	94.53	93.03	94.2	93.53	92.21	94.69
Seq45	95.05	87.15	100	95.85	95.85	86.18	87.06	87.4	87.4	87.23	86.65	87.4	87.31	87.23	87.4	87.23	87.23	87.06	87.06	86.9	86.82	87.56	87.48	87.4	86.4	86.24	85.9	93.7	87.4	87.4	87.4	86.98	87.56	86.9	87.4	87.23	88.23	87.73	87.06	87.56	93.37	94.86	94.36	93.7	93.2	94.36	93.03	91.71	94.53
Seq46	95.05	88.64	100	96.35	96.35	87.76	88.23	88.39	88.39	88.23	87.15	88.39	88.47	88.23	88.06	88.23	88.56	88.39	88.39	87.4	87.48	88.56	88.64	88.72	88.23	88.06	87.73	93.78	88.72	88.39	88.06	87.48	88.39	87.4	88.39	88.23	89.8	88.56	88.06	88.56	93.7	95.19	94.69	94.53	93.7	95.02	93.37	92.21	95.19
Seq47	95.65	87.31	99.36	96.02	96.02	86.18	87.73	88.23	87.89	87.73	87.48	87.89	87.81	87.73	87.56	87.89	88.06	87.89	88.23	87.06	87.48	87.89	88.14	88.23	86.57	86.4	86.07	93.28	88.23	87.89	87.56	88.14	87.89	87.73	87.89	87.89	88.64	88.06	87.56	88.06	93.03	94.86	94.03	94.2	93.03	94.03	92.7	91.21	94.2
Seq48	95.05	87.65	98.73	95.19	95.19	86.45	88.06	88.23	88.23	88.06	85.99	88.23	88.14	88.06	87.89	88.23	88.39	88.23	88.23	86.57	86.32	88.39	88.47	88.56	86.73	86.57	86.24	94.28	88.56	88.23	87.89	86.65	88.23	86.24	88.23	88.23	88.64	88.56	87.89	88.39	93.86	94.03	93.86	93.37	92.21	94.53	93.53	91.21	94.03
Seq49	95.35	86.48	99.36	96.19	96.19	85.66	86.57	87.06	86.73	86.57	85.66	86.73	86.65	86.57	86.4	86.57	86.9	86.73	86.73	85.9	85.82	86.9	86.98	87.06	85.9	85.74	85.41	93.86	87.06	86.73	86.4	85.99	86.73	85.9	86.73	86.57	87.65	86.9	86.4	86.9	93.53	94.36	94.2	93.37	93.2	94.2	92.87	91.21	94.36
Seq50	93.84	87.81	97.45	95.85	95.85	86.97	87.89	88.06	88.06	87.89	86.98	88.06	87.98	88.23	88.06	88.06	88.56	88.06	88.06	86.9	86.98	88.23	88.31	88.39	87.56	87.4	87.06	93.12	88.39	88.06	87.73	87.31	88.06	86.9	88.06	88.06	89.14	88.23	87.73	88.23	93.03	94.86	93.7	93.7	93.53	93.7	92.37	91.71	94.2
Seq51	92.64	87.81	97.45	90.71	90.71	87.76	88.23	88.39	88.39	88.23	86.32	88.39	88.31	88.23	88.06	88.23	88.23	88.72	88.72	87.23	86.65	88.56	88.31	88.39	87.56	87.73	87.06	90.05	88.72	88.39	88.06	86.65	88.39	86.57	88.39	88.23	88.72	88.56	88.06	88.56	91.38	93.37	93.53	92.7	91.87	92.04	90.71	91.04	92.21
Seq52	93.24	88.31	97.45	91.04	91.04	88.29	88.39	88.56	88.56	88.39	86.65	88.56	88.47	88.39	88.23	88.39	88.39	88.56	88.89	87.56	86.98	88.72	88.47	88.56	87.89	87.73	87.4	90.3	88.89	88.56	88.23	86.98	88.56	86.9	88.56	88.39	89.05	88.72	88.23	88.72	92.37	93.86	94.2	93.37	92.21	92.7	91.71	91.38	92.54
Seq53	92.64	88.14	96.18	90.71	90.71	88.29	88.39	88.56	88.56	88.39	86.98	88.72	88.81	88.72	88.56	88.39	88.39	88.56	88.56	87.89	87.31	88.72	88.47	88.56	87.89	87.73	87.4	90.05	88.89	88.56	88.56	87.31	88.72	87.23	88.89	88.39	89.05	88.72	88.56	89.05	92.04	94.2	94.2	93.7	92.21	92.7	91.71	91.71	93.03
Seq54	92.04	87.65	98.09	90.88	90.88	87.76	87.73	87.89	87.89	87.73	85.82	87.89	87.81	87.73	87.56	87.73	87.73	87.89	88.23	86.73	86.15	88.06	88.14	88.23	87.23	87.06	87.06	89.64	88.23	87.89	87.56	86.15	87.89	86.07	87.89	87.73	88.23	88.06	87.56	88.06	91.54	92.87	93.03	92.21	91.38	91.54	90.88	90.22	91.38
Seq55	90.24	85.82	95.54	89.22	89.22	85.66	86.07	86.24	86.24	86.07	84.99	86.24	86.15	86.07	85.9	86.24	86.07	86.57	86.57	85.57	84.99	86.4	86.48	86.57	84.91	85.07	84.74	88.14	86.57	86.24	85.9	85.32	86.24	84.91	86.24	86.24	86.73	86.4	85.9	86.4	89.55	90.88	91.87	91.04	90.22	90.55	88.89	88.56	90.22
Seq56	91.44	87.15	97.45	90.55	90.55	87.5	87.06	87.23	87.23	87.06	85.82	87.23	87.15	87.06	86.9	87.06	87.06	87.23	87.56	86.4	86.15	87.4	87.48	87.56	86.4	86.24	85.9	89.3	87.56	87.23	86.9	86.15	87.23	86.07	87.23	87.06	88.06	87.4	86.9	87.4	90.55	92.54	92.37	91.87	90.71	91.71	90.22	89.55	91.04
Seq57	91.44	87.15	97.45	90.55	90.55	87.5	87.06	87.23	87.23	87.06	85.82	87.23	87.15	87.06	86.9	87.06	87.06	87.23	87.56	86.4	86.15	87.4	87.48	87.56	86.4	86.24	85.9	89.3	87.56	87.23	86.9	86.15	87.23	86.07	87.23	87.06	88.06	87.4	86.9	87.4	90.55	92.54	92.37	91.87	90.71	91.71	90.22	89.55	91.04
Seq58	90.84	86.82	97.45	90.22	90.22	86.97	87.06	87.56	87.56	87.06	85.82	87.23	87.15	87.4	86.9	87.06	87.4	87.23	87.89	86.07	85.99	87.4	87.48	87.56	86.07	85.9	85.57	88.97	87.89	87.23	86.9	86.15	87.23	86.07	87.23	87.06	88.06	87.4	86.9	87.4	90.55	92.21	92.04	91.54	90.38	91.38	89.88	89.22	90.71
Seq59	90.84	86.82	97.45	90.22	90.22	86.97	86.73	87.23	87.23	86.73	85.49	86.9	86.82	87.06	86.57	86.73	87.06	86.9	87.56	86.07	85.82	87.06	87.15	87.23	86.07	85.9	85.57	88.97	87.56	86.9	86.57	85.82	86.9	85.74	86.9	86.73	87.73	87.06	86.9	87.06	90.55	92.21	92.04	91.54	90.38	91.38	89.88	89.22	90.71
Seq60	91.44	87.15	97.45	90.22	90.22	87.5	87.06	87.56	87.56	87.06	85.49	87.23	87.15	87.4	86.9	87.06	87.4	87.23	87.89	86.07	85.82	87.4	87.48	87.56	86.4	86.24	85.9	88.97	87.89	87.23	86.9	85.82	87.23	85.74	87.23	87.06	88.06	87.4	86.9	87.4	90.55	92.21	92.04	91.54	90.38	91.38	89.88	89.22	90.71
Seq61	90.24	87.81	96.82	90.05	90.05	87.5	87.73	88.23	88.23	87.73	86.32	88.23	88.14	88.39	87.89	87.73	88.06	87.89	88.56	87.23	86.73	88.06	87.81	87.89	87.06	86.9	86.57	88.64	88.23	87.89	87.89	86.65	88.06	86.57	88.23	87.73	88.56	88.39	87.89	88.39	90.71	93.03	92.54	92.04	90.55	91.38	90.05	90.05	91.21
Seq62	91.44	87.15	97.45	90.22	90.22	87.5	87.06	87.56	87.56	87.06	85.49	87.23	87.15	87.4	86.9	87.06	87.4	87.23	87.89	86.07	85.82	87.4	87.48	87.56	86.4	86.24	85.9	88.97	87.89	87.23	86.9	85.82	87.23	85.74	87.23	87.06	88.06	87.4	86.9	87.4	90.55	92.21	92.04	91.54	90.38	91.38	89.88	89.22	90.71
Seq63	91.44	86.98	96.18	90.38	90.38	86.97	86.57	86.73	86.73	86.57	85.66	86.73	86.65	86.57	86.4	86.57	86.57	87.06	87.06	86.24	85.99	86.9	86.98	87.06	86.24	86.07	85.74	89.47	87.06	86.73	86.4	85.99	86.73	85.9	86.73	86.57	87.56	86.9	86.4	86.9	90.22	92.37	92.54	91.54	90.71	91.71	89.88	89.55	91.04
Seq64	90.84	86.65	97.45	90.05	90.05	86.97	86.9	87.4	87.4	86.9	85.66	87.06	86.98	87.23	86.73	86.9	87.23	87.06	87.73	85.9	85.82	87.23	87.31	87.4	85.9	85.74	85.41	88.81	87.73	87.06	86.73	85.99	87.06	85.9	87.06	86.9	87.89	87.23	86.73	87.23	90.38	92.04	91.87	91.38	90.22	91.21	89.72	89.05	90.55
Seq65	91.44	86.9	96.82	89.88	89.88	87.5	86.57	86.73	86.73	86.57	84.99	86.73	86.65	86.57	86.4	86.57	86.57	86.73	87.06	85.57	85.32	86.9	86.98	87.06	86.07	85.9	85.57	88.97	87.06	86.73	86.4	85.32	86.73	85.24	86.73	86.57	87.73	86.9	86.4	86.9	90.22	92.21	92.04	91.54	90.38	91.38	89.88	89.72	91.04
Seq66	91.14	88.47	97.45	89.72	89.72	88.29	87.23	87.4	87.4	87.23	85.49	87.4	87.31	87.23	87.06	87.23	87.23	87.73	87.73	86.4	85.82	87.56	87.65	87.73	87.89	88.06	87.4	88.81	87.73	87.4	87.06	85.82	87.4	85.74	87.4	87.23	88.06	87.56	87.06	87.56	91.38	92.7	92.21	92.37	91.54	91.71	91.04	89.72	91.38
Seq67	91.74	87.48	97.45	90.22	90.22	87.76	87.06	87.23	87.23	87.06	85.49	87.23	87.15	87.06	86.9	87.06	87.06	87.23	87.56	86.07	85.82	87.4	87.48	87.56	86.73	86.57	86.24	89.3	87.56	87.23	86.9	85.82	87.23	85.74	87.23	87.06	88.06	87.4	86.9	87.4	90.55	92.54	92.37	91.87	90.71	91.71	90.22	89.55	91.04
Seq68	91.44	86.98	97.45	90.05	90.05	87.5	86.9	87.4	87.4	86.9	85.32	87.06	86.98	87.23	86.73	86.9	87.23	87.06	87.73	85.9	85.66	87.23	87.31	87.4	86.24	86.07	85.74	88.81	87.73	87.06	86.73	85.66	87.06	85.57	87.06	86.9	87.89	87.23	86.73	87.23	90.38	92.04	91.87	91.38	90.22	91.21	89.72	89.05	90.55
Seq69	90.84	86.65	95.54	89.88	89.88	86.97	86.73	86.9	86.9	86.73	85.49	86.73	86.82	86.73	86.57	86.73	86.73	87.23	86.9	86.07	85.82	87.06	87.15	87.23	85.74	85.9	85.24	88.72	87.23	86.9	86.57	85.82	86.9	85.74	86.9	86.73	87.73	86.73	86.57	87.06	90.22	92.21	92.04	91.54	90.71	91.38	89.88	89.22	91.04
Seq70	91.14	86.48	97.45	90.05	90.05	86.97	86.24	86.73	86.73	86.24	84.99	86.4	86.32	86.57	86.07	86.24	86.57	86.4	87.06	85.57	85.32	86.57	86.65	86.73	85.74	85.57	85.24	88.81	87.06	86.4	86.07	85.32	86.4	85.24	86.4	86.24	87.4	86.57	86.07	86.57	90.22	91.87	91.71	91.21	90.05	91.04	89.72	89.22	90.71
Seq71	90.24	86.65	97.45	89.88	89.88	86.71	87.4	87.56	87.56	87.06	85.49	87.23	87.15	87.4	86.9	87.06	87.4	87.23	87.89	85.74	85.66	87.4	87.81	87.89	86.24	86.07	86.07	88.97	87.89	87.23	87.23	85.99	87.23	85.74	87.23	87.06	88.23	87.73	86.9	87.4	90.22	91.54	91.71	91.21	90.05	91.54	89.55	88.56	90.38
Seq72	90.84	86.98	97.45	90.38	90.38	87.24	86.9	87.23	87.56	87.06	85.32	86.9	86.82	87.06	86.9	87.06	87.06	86.9	87.56	85.9	85.66	87.4	87.31	87.23	86.07	85.9	85.57	88.97	87.56	87.23	86.9	85.66	87.23	85.57	86.9	87.06	87.98	87.23	86.57	87.06	90.05	91.54	91.87	91.38	89.88	90.88	89.39	89.05	90.22
Seq73	91.44	87.48	97.45	89.05	89.05	87.76	85.9	86.07	86.07	85.9	84.99	86.07	85.99	85.9	85.74	85.9	86.24	86.07	86.4	85.24	84.99	86.24	86.32	86.4	86.73	86.57	86.24	87.89	86.4	86.07	85.74	84.99	86.07	84.91	86.07	85.9	87.23	86.24	85.74	86.24	90.71	91.71	91.54	91.38	90.22	91.38	90.38	89.05	91.04
Seq74	91.14	86.82	96.82	89.72	89.72	87.76	86.57	87.06	87.06	86.57	85.32	86.73	86.65	86.9	86.4	86.57	86.9	86.73	87.06	85.9	85.66	86.9	86.98	87.06	85.74	85.57	85.24	88.64	87.4	86.73	86.4	85.66	86.73	85.57	86.73	86.57	87.73	86.9	86.4	86.9	90.05	91.71	91.54	91.04	89.55	90.88	89.39	88.72	90.55
Seq75	90.84	86.57	95.54	89.88	89.88	86.97	86.73	86.57	86.57	86.4	85.16	86.57	86.48	86.4	86.24	86.4	86.4	86.57	86.9	85.74	85.49	86.73	87.15	87.23	85.74	85.57	85.57	89.14	86.9	86.57	86.57	85.49	86.57	85.41	86.57	86.4	87.56	87.06	86.24	86.73	90.05	91.87	92.04	91.38	90.22	91.21	89.72	89.72	90.55
Seq76	91.44	88.14	98.09	89.72	89.72	88.03	87.23	87.4	87.4	87.23	85.99	87.73	87.65	87.56	87.4	87.23	87.23	87.4	87.73	86.57	86.32	87.56	87.65	87.73	87.56	87.4	87.06	88.14	87.73	87.4	87.4	86.32	87.56	86.24	87.73	87.23	87.89	87.89	87.4	87.89	91.71	93.37	92.87	93.03	91.54	91.71	92.04	90.71	91.71
Seq77	91.14	87.98	95.54	88.89	88.89	88.82	87.06	87.23	87.23	87.06	85.82	87.23	87.15	87.06	86.9	87.23	87.06	87.23	87.56	86.4	85.82	87.4	87.48	87.56	87.4	87.23	86.9	88.64	87.56	87.23	86.9	86.15	87.23	85.74	87.23	87.23	88.06	87.06	86.9	87.4	90.05	91.71	92.21	91.21	90.05	91.04	89.39	89.39	90.55
Seq78	90.84	85.82	96.18	89.05	89.05	86.18	85.74	85.74	86.07	85.9	84.33	85.74	85.66	85.57	85.74	85.9	85.57	85.74	86.07	84.58	84.66	86.24	86.15	86.07	85.24	85.07	84.74	88.31	86.07	86.07	85.74	84.66	86.07	84.58	85.74	85.9	86.82	86.07	85.41	85.9	89.39	91.38	91.54	90.71	89.55	91.21	89.05	88.39	89.88
Seq79	90.24	86.48	96.82	89.88	89.88	86.45	87.4	87.56	87.56	87.06	85.49	87.23	87.15	87.4	86.9	87.06	87.4	87.23	87.89	85.74	85.66	87.4	87.48	87.56	86.07	85.9	85.9	88.81	87.89	87.23	87.23	85.82	87.23	85.74	87.23	87.06	88.06	87.73	86.9	87.4	90.22	91.87	91.71	91.21	90.05	91.04	89.55	89.22	90.38
Seq80	89.34	86.9	96.82	89.72	89.72	86.97	86.24	85.9	86.24	86.07	85.16	85.9	85.82	85.74	85.9	86.07	85.74	85.9	86.24	85.74	85.49	86.4	86.65	86.57	85.57	85.41	85.41	87.98	86.24	86.24	86.24	85.66	86.24	85.41	85.9	86.07	87.31	86.57	85.57	86.07	89.05	91.38	91.21	90.71	89.22	90.22	88.72	88.39	89.55
Seq81	92.34	87.48	97.45	89.88	89.88	87.5	87.4	87.56	87.56	87.4	85.82	87.89	87.81	87.73	87.56	87.4	87.4	87.56	87.89	86.4	85.99	87.73	87.81	87.89	86.4	86.24	85.9	89.47	87.89	87.56	87.56	86.15	87.73	86.07	87.89	87.4	88.72	88.06	87.56	88.06	90.55	92.54	92.37	92.21	90.38	91.71	90.55	89.88	91.38
Seq82	90.54	86.48	92.99	88.39	88.39	86.97	87.4	87.89	87.56	87.4	86.82	87.4	87.48	87.4	87.23	87.4	87.4	87.56	87.23	86.73	86.9	87.73	87.81	87.89	86.07	85.9	85.57	88.23	88.23	87.56	87.23	86.82	87.56	87.06	87.56	87.4	88.06	87.4	87.23	87.73	89.05	91.04	91.21	90.38	89.88	90.38	88.39	89.22	89.88
Seq83	91.14	86.98	97.45	90.38	90.38	87.24	86.9	87.4	87.4	86.9	85.66	87.06	86.98	87.23	86.73	86.9	87.23	87.06	87.73	86.24	85.99	87.23	87.31	87.4	86.24	86.07	85.74	89.14	87.73	87.06	86.73	85.99	87.06	85.9	87.06	86.9	87.89	87.23	86.73	87.23	90.71	92.37	92.21	91.71	90.55	91.54	90.05	89.39	90.88
Seq84	90.54	87.15	95.54	90.22	90.22	87.24	87.06	87.23	87.23	87.06	85.16	87.23	87.15	87.06	86.9	87.06	87.06	87.23	87.56	85.74	85.49	87.56	87.15	87.23	86.73	86.9	86.24	89.3	87.56	87.23	86.9	85.49	87.23	85.41	87.23	87.06	87.89	87.06	86.9	87.06	90.55	91.87	92.04	91.54	90.71	91.71	90.22	89.55	90.71
Seq85	89.64	86.65	95.54	89.55	89.55	86.97	86.07	86.24	86.24	86.07	84.66	86.24	86.32	86.07	85.9	86.07	86.4	86.24	86.57	85.24	84.99	86.4	86.48	86.57	85.74	85.57	85.24	88.31	86.57	86.24	85.9	84.99	86.24	84.91	86.24	86.07	87.06	86.4	85.9	86.4	89.55	91.04	91.04	90.88	89.72	90.71	89.22	88.89	90.05
Seq86	90.54	87.81	96.82	89.22	89.22	88.03	87.06	87.23	87.23	87.06	85.49	87.23	87.15	87.06	86.9	87.06	87.06	87.23	87.56	86.07	85.49	87.4	87.15	87.23	87.23	87.06	86.73	87.81	87.56	87.23	86.9	85.49	87.23	85.41	87.23	87.06	87.4	87.4	86.9	87.4	90.88	92.21	92.04	91.87	90.71	91.04	90.88	89.88	90.55
Seq87	88.44	85.82	94.27	88.06	88.06	85.66	84.91	85.07	85.07	84.91	84.99	85.07	84.99	84.91	84.74	84.91	85.24	85.07	85.41	85.24	85.16	85.24	85.32	85.41	85.74	85.57	85.57	86.82	85.41	85.07	84.74	84.99	85.07	84.91	85.07	84.91	85.57	85.24	84.74	85.24	88.89	90.05	89.88	90.88	89.05	89.88	88.89	87.89	89.05
Seq88	89.64	87.15	96.18	89.88	89.88	87.24	85.9	85.9	86.24	86.07	84.83	85.9	85.82	85.74	85.9	86.07	85.74	85.9	86.24	85.41	85.16	86.4	86.32	86.24	86.07	85.9	85.57	88.14	86.24	86.24	85.9	85.16	86.24	85.07	85.9	86.07	87.31	86.24	85.57	86.07	88.89	90.55	90.71	90.55	88.72	89.72	88.56	87.89	89.22
Seq89	89.64	86.65	95.54	89.39	89.39	87.24	86.24	86.4	86.4	86.24	84.49	86.4	86.48	86.24	86.07	86.57	86.57	86.4	86.73	85.07	84.83	86.57	86.65	86.73	85.57	85.41	85.07	88.81	86.73	86.4	86.07	84.83	86.4	84.74	86.4	86.24	87.4	86.57	86.07	86.57	89.72	91.21	91.21	91.04	89.88	90.88	89.39	89.05	90.22
Seq90	90.84	86.32	94.9	89.22	89.22	86.71	86.73	86.9	86.9	86.73	85.49	87.23	87.15	87.06	86.9	86.73	86.73	86.9	87.23	86.07	85.82	87.06	86.82	86.9	86.4	86.24	85.9	88.64	87.23	86.9	86.9	85.82	87.06	85.74	87.23	86.73	87.48	87.4	86.9	87.4	89.88	92.21	91.71	91.54	89.72	91.38	89.88	89.22	90.71
Seq91	90.84	86.32	96.82	89.72	89.72	86.97	86.4	86.9	86.9	86.4	85.16	86.57	86.48	86.73	86.24	86.4	86.73	86.9	87.23	85.74	85.49	86.73	86.82	86.9	85.57	85.74	85.07	88.47	87.23	86.57	86.24	85.49	86.57	85.41	86.57	86.4	87.56	86.73	86.24	86.73	90.05	91.71	91.54	91.04	90.22	90.88	89.39	88.89	90.55
Seq92	89.64	85.32	96.18	88.56	88.56	86.18	86.57	86.73	86.73	86.57	84.83	86.73	86.65	86.57	86.73	86.57	86.57	86.73	87.06	85.41	85.16	86.9	86.98	87.06	84.91	84.74	84.41	87.56	86.9	86.73	86.4	85.32	86.73	85.07	86.73	86.57	87.4	86.9	86.4	86.9	88.89	90.88	91.38	90.22	88.72	90.05	88.23	87.89	90.38
Seq93	88.74	86.82	94.9	88.72	88.72	86.97	86.57	86.57	86.9	86.73	85.99	86.4	86.48	86.4	86.57	86.73	86.4	86.57	86.57	85.9	85.99	87.06	86.65	86.57	85.74	85.57	85.24	87.23	86.73	86.9	86.57	85.99	86.9	85.9	86.57	86.73	87.31	86.57	86.24	86.73	90.71	91.71	91.87	91.38	90.22	90.55	90.71	89.39	90.05
Seq94	91.44	88.14	98.09	89.72	89.72	88.03	87.23	87.4	87.4	87.23	85.99	87.73	87.65	87.56	87.4	87.23	87.23	87.4	87.73	86.57	86.32	87.56	87.65	87.73	87.56	87.4	87.06	88.14	87.73	87.4	87.4	86.32	87.56	86.24	87.73	87.23	87.89	87.89	87.4	87.89	91.71	93.37	92.87	93.03	91.54	91.71	92.04	90.71	91.71
Seq95	90.84	86.48	96.82	88.89	88.89	86.71	86.9	86.9	87.23	87.06	85.66	86.73	86.82	86.73	86.9	87.06	86.73	86.9	86.9	86.24	85.99	87.4	87.31	87.23	85.57	85.41	85.07	88.23	87.06	87.23	86.9	85.99	87.23	85.9	86.9	87.06	87.98	86.9	86.57	87.06	89.88	91.71	92.04	91.54	89.72	91.71	89.55	89.22	90.38
Seq96	89.94	86.48	96.18	89.55	89.55	86.71	86.73	87.23	87.23	86.73	85.66	86.9	86.82	87.06	86.57	86.73	87.4	86.9	87.56	85.57	85.49	87.06	87.15	87.23	85.41	85.24	84.91	88.31	87.23	86.9	86.57	85.66	86.9	85.57	86.9	86.73	87.73	87.06	86.57	87.06	89.88	91.54	91.38	90.88	89.72	90.71	89.22	88.89	90.05
Seq97	90.84	86.48	96.82	88.89	88.89	86.71	86.9	86.9	87.23	87.06	85.66	86.73	86.82	86.73	86.9	87.06	86.73	86.9	86.9	86.24	85.99	87.4	87.31	87.23	85.57	85.41	85.07	88.23	87.06	87.23	86.9	85.99	87.23	85.9	86.9	87.06	87.98	86.9	86.57	87.06	89.88	91.71	92.04	91.54	89.72	91.71	89.55	89.22	90.38
Seq98	91.14	87.48	97.45	90.38	90.38	88.03	86.9	87.4	87.4	86.9	84.99	87.06	86.98	87.23	86.73	86.9	87.23	87.06	87.73	85.9	85.32	87.23	87.31	87.4	86.4	86.24	85.9	89.64	87.73	87.06	86.73	85.32	87.06	85.24	87.06	86.9	87.89	87.23	86.73	87.23	90.71	92.04	92.21	91.54	90.55	91.38	90.05	89.72	90.88
Seq99	88.74	87.06	94.9	88.89	88.89	86.97	86.24	86.73	86.73	86.24	85.82	86.24	86.32	86.57	86.07	86.57	86.57	86.73	86.73	85.74	85.74	86.57	86.65	86.73	86.07	86.24	85.57	86.98	86.9	86.4	86.07	85.99	86.4	85.74	86.4	86.4	87.06	86.24	86.07	86.57	91.21	91.87	91.38	91.54	90.71	90.71	90.55	88.89	90.22
Seq100	90.54	86.48	96.82	89.88	89.88	86.71	86.73	87.23	87.23	86.73	85.49	86.9	86.82	87.06	86.57	86.73	87.06	86.9	87.56	85.74	85.66	87.06	87.15	87.23	85.74	85.57	85.24	88.64	87.56	86.9	86.57	85.82	86.9	85.74	86.9	86.73	87.73	87.06	86.57	87.06	90.22	91.87	91.71	91.21	90.05	91.04	89.55	88.89	90.38
Seq101	90.84	86.32	95.54	87.89	87.89	85.66	88.39	88.89	88.89	88.39	85.66	88.56	88.47	88.72	88.56	88.39	88.72	88.56	89.22	85.9	85.99	88.56	88.47	88.56	87.23	87.06	86.4	86.9	89.22	88.56	88.23	85.99	88.56	85.9	88.56	88.39	88.56	88.72	88.23	88.72	90.55	89.72	88.56	89.05	88.06	89.05	90.05	87.56	88.23
Seq102	91.14	86.15	95.54	87.56	87.56	85.13	88.06	88.56	88.56	88.06	86.15	88.56	88.47	88.72	88.56	88.06	88.39	88.23	88.89	86.4	86.48	88.23	88.14	88.23	87.56	87.4	86.73	86.65	88.89	88.23	88.23	86.48	88.39	86.4	88.56	88.06	88.06	88.72	88.23	88.72	90.22	89.55	88.56	89.05	87.73	88.89	90.05	87.56	88.06
Seq103	88.74	85.82	93.63	87.06	87.06	84.08	88.72	88.89	88.89	88.72	85.82	89.05	88.97	88.89	89.05	88.72	88.72	88.56	89.22	86.07	86.07	88.89	88.47	88.56	86.9	86.73	86.07	86.4	89.22	88.89	88.72	86.15	88.97	86.07	89.05	88.72	88.23	88.56	88.72	88.89	89.55	88.89	87.56	88.56	87.06	88.39	89.22	86.57	87.73
Seq104	90.24	85.49	94.27	87.4	87.4	84.87	87.56	88.06	88.06	87.56	85.49	87.56	87.65	87.89	87.73	87.56	87.89	87.73	88.06	85.9	85.74	87.73	87.98	88.06	85.9	85.74	85.07	86.15	88.39	87.73	87.4	85.82	87.73	85.74	87.73	87.56	87.4	87.56	87.4	87.89	89.88	88.89	88.06	88.39	87.4	88.39	89.22	86.57	87.56
Seq105	91.44	86.65	94.27	87.73	87.73	85.66	88.72	88.72	89.05	88.89	87.15	88.56	88.64	88.56	89.05	88.89	88.56	88.72	88.72	87.4	87.48	89.05	88.81	88.72	87.23	87.06	86.4	86.82	89.05	89.05	88.72	87.48	89.05	87.4	88.72	88.89	88.89	88.72	88.39	88.89	90.22	89.22	89.39	89.05	88.06	88.89	90.05	87.56	88.56
Seq106	90.54	85.82	94.27	87.73	87.73	84.61	87.56	87.73	87.73	87.56	85.49	87.73	87.65	87.56	87.73	87.56	87.56	87.73	88.06	86.07	85.74	87.73	87.65	87.73	86.24	86.07	85.41	86.65	88.06	87.73	87.4	85.82	87.73	85.74	87.73	87.56	87.56	87.89	87.4	87.89	89.88	89.39	88.56	88.56	87.56	88.89	89.55	86.57	87.89
Seq107	90.54	85.82	94.9	87.73	87.73	85.39	88.56	88.72	88.72	88.56	86.48	88.56	88.64	88.56	88.72	88.56	88.56	88.72	88.72	86.73	86.73	88.72	88.97	89.05	86.4	86.24	85.9	86.24	89.05	88.72	88.39	86.82	88.72	86.73	88.72	88.56	88.39	88.56	88.39	88.89	89.72	88.89	88.06	88.89	87.89	88.23	89.39	86.73	87.56
Seq108	89.94	85.66	92.36	87.4	87.4	84.87	87.56	87.73	87.73	87.56	85.49	87.56	87.65	87.56	87.73	87.56	87.56	88.06	87.73	85.41	85.82	87.73	87.65	87.73	86.4	86.57	85.57	86.32	88.39	87.73	87.4	85.49	87.73	85.74	87.73	87.56	88.06	87.56	87.4	87.89	89.39	88.89	87.73	88.23	87.56	88.56	89.22	86.73	87.73
Seq109	90.24	86.15	94.27	87.23	87.23	85.66	87.89	87.73	87.73	87.89	85.49	87.89	87.98	87.56	88.06	87.73	87.89	88.06	87.89	86.07	85.74	87.73	88.31	88.39	86.4	86.24	85.57	86.48	87.73	88.06	87.73	86.15	87.89	85.74	88.06	88.06	87.4	87.89	87.73	88.23	89.22	88.39	87.56	87.89	87.56	88.23	89.22	86.07	87.4
Seq110	89.64	85.82	94.27	86.4	86.4	85.66	87.06	87.56	87.56	87.06	85.16	87.23	87.15	87.4	87.23	87.23	87.4	87.23	87.89	85.41	85.07	87.23	87.48	87.56	86.4	86.24	85.57	85.74	87.89	87.23	86.9	85.49	87.23	85.07	87.23	87.23	86.9	87.4	86.9	87.4	89.22	87.89	87.06	87.56	86.9	87.4	88.56	85.74	86.57
Seq111	90.24	85.49	96.18	87.4	87.4	84.87	87.73	88.23	88.23	88.06	85.32	87.89	87.81	88.06	87.89	87.73	88.06	87.89	88.56	85.57	85.66	88.06	87.81	87.89	86.73	86.57	85.9	86.9	88.23	87.89	87.56	85.66	87.89	85.57	87.89	87.73	87.73	88.06	87.56	88.06	90.22	89.22	88.06	88.56	87.89	88.89	89.72	86.73	87.73
Seq112	90.24	86.65	99.36	89.05	89.05	85.39	88.72	88.89	88.89	88.72	86.82	88.89	88.81	88.72	88.56	88.72	88.72	88.56	89.22	86.73	86.98	88.89	88.81	88.89	87.4	87.23	86.57	86.98	89.22	88.89	88.56	87.15	88.89	87.06	88.89	88.72	88.72	88.39	88.56	88.72	90.05	89.22	88.06	88.56	87.89	88.89	89.55	86.9	87.73
Seq113	89.64	85.66	94.27	87.56	87.56	84.08	88.23	88.72	88.72	88.23	85.49	88.39	88.31	88.56	88.39	88.23	88.56	88.06	89.05	85.74	85.82	88.39	87.98	88.06	86.07	85.9	85.57	86.48	89.05	88.39	88.06	85.82	88.39	85.74	88.39	88.23	88.06	88.23	88.06	88.23	90.38	89.05	88.23	88.89	87.89	88.56	89.88	87.06	87.73
Seq114	89.34	86.32	94.9	87.23	87.23	85.13	89.05	89.55	89.55	89.05	86.15	89.22	89.14	89.39	88.89	89.05	89.39	88.89	89.88	86.73	86.48	89.22	88.81	88.89	87.4	87.23	86.9	86.4	89.88	89.22	88.89	86.48	89.22	86.4	89.22	89.05	88.89	88.72	88.89	89.05	90.05	88.72	87.89	88.72	87.56	88.39	89.39	86.73	87.56
Seq115	88.74	84.99	92.36	86.9	86.9	84.61	87.06	87.23	87.23	87.06	85.32	87.06	87.15	87.06	87.23	86.73	87.4	87.23	87.4	85.24	85.24	86.9	87.48	87.56	85.07	84.91	84.25	85.82	87.56	87.23	86.9	85.32	87.06	85.24	87.23	87.06	86.73	87.06	86.9	87.4	89.39	88.72	87.89	88.23	87.56	88.23	89.39	86.73	87.4
Seq116	90.54	85.82	93.63	86.57	86.57	85.39	88.56	89.05	89.05	88.56	86.15	88.56	88.64	88.89	88.72	88.56	89.22	88.39	89.05	86.07	86.15	88.72	88.31	88.39	86.9	86.73	86.07	85.66	89.39	88.72	88.39	86.15	88.72	86.07	88.72	88.56	88.06	88.23	88.39	88.56	90.22	88.72	88.23	89.05	87.4	88.23	89.72	87.23	87.56
Seq117	90.84	85.32	94.9	87.23	87.23	84.08	87.06	87.56	87.56	87.06	84.66	87.23	87.15	87.4	87.23	87.06	87.4	87.23	87.89	84.91	84.99	87.23	87.15	87.23	86.24	86.07	85.41	85.99	87.89	87.23	86.9	84.99	87.23	84.91	87.23	87.06	87.06	87.4	86.9	87.4	89.72	88.56	88.06	88.06	87.06	88.39	89.22	86.07	87.4
Seq118	88.74	85.16	93.63	87.06	87.06	84.21	87.89	88.06	88.06	87.89	85.66	88.06	88.14	88.06	88.23	87.56	87.89	87.73	88.23	85.9	85.9	87.73	87.98	88.06	85.74	85.57	84.91	85.32	88.39	88.06	87.89	85.99	87.98	85.9	88.23	87.89	87.23	87.73	87.89	88.06	89.55	89.05	88.06	88.56	87.4	88.06	89.39	86.4	87.73
Seq119	89.94	84.83	93.63	85.9	85.9	84.08	86.9	87.4	87.4	86.9	84.49	87.23	87.31	87.56	87.4	86.9	87.23	86.73	87.4	84.74	84.83	87.06	86.65	86.73	86.07	85.9	85.24	85.41	87.4	87.06	87.06	84.83	87.23	84.74	87.4	86.9	87.06	86.9	87.06	87.23	88.72	87.73	87.06	87.4	86.4	88.06	88.56	85.74	86.9
Seq120	92.34	86.65	95.54	88.39	88.39	85.92	89.22	89.39	89.39	89.22	86.48	89.39	89.3	89.55	89.39	89.22	89.22	89.39	89.72	86.4	86.65	89.39	89.3	89.39	87.4	87.23	86.57	87.31	89.39	89.39	89.05	86.82	89.39	86.73	89.39	89.22	89.47	89.55	89.05	89.55	89.72	89.55	88.72	89.55	88.39	89.22	89.39	87.89	88.39
Seq121	89.64	86.32	93.63	86.9	86.9	85.39	87.4	87.89	87.89	87.4	84.99	87.56	87.48	87.73	87.56	87.4	87.73	87.23	88.23	85.24	85.32	87.56	87.15	87.23	86.73	86.57	85.9	86.15	88.23	87.56	87.23	85.32	87.56	85.24	87.56	87.4	87.56	87.4	87.23	87.4	89.55	88.23	87.73	87.73	86.73	88.23	89.05	86.57	86.9
Seq122	90.54	86.65	94.27	87.4	87.4	85.13	88.56	88.72	88.72	88.56	86.32	88.72	88.64	88.56	88.72	88.56	88.56	88.72	89.05	86.9	86.65	88.72	88.64	88.72	87.56	87.4	86.73	86.73	89.05	88.72	88.39	86.65	88.72	86.57	88.72	88.56	88.56	88.89	88.39	88.89	90.22	89.05	88.72	89.05	88.06	88.89	90.05	87.56	88.23
Seq123	87.54	83.67	90.45	85.41	85.41	83.03	86.9	87.06	87.06	87.23	84.83	86.9	86.98	86.9	87.06	86.57	86.9	86.73	87.23	84.74	84.91	86.73	86.98	87.06	84.08	83.91	83.25	84.49	87.73	87.06	86.73	84.83	86.9	85.07	87.06	86.9	86.4	86.57	86.73	86.9	88.56	87.23	86.4	86.73	86.07	86.4	88.23	84.91	86.57
Seq124	89.64	85.32	92.99	86.24	86.24	84.08	86.73	86.9	86.9	86.73	85.32	87.06	87.15	87.06	87.23	86.73	86.73	87.23	86.9	85.57	85.74	86.9	87.15	87.23	85.74	85.9	84.91	84.91	87.23	86.9	86.9	85.66	87.06	85.57	87.23	86.73	86.9	87.06	86.9	87.4	88.72	88.06	87.56	88.23	86.9	87.73	88.89	86.07	87.06
Seq125	89.64	84.74	95.54	87.23	87.23	83.82	87.23	87.73	87.73	87.56	85.16	87.4	87.31	87.56	87.4	87.23	87.56	87.06	88.06	85.41	85.49	87.56	86.98	87.06	85.9	85.74	85.07	86.73	87.73	87.4	87.06	85.49	87.4	85.41	87.4	87.23	87.06	87.23	87.06	87.23	90.22	88.72	87.89	88.23	87.56	88.56	89.72	86.73	87.4
Seq126	89.04	84.99	93.63	86.73	86.73	84.87	87.73	87.89	87.89	87.73	84.99	87.73	87.81	87.73	87.89	87.4	87.73	87.56	88.06	85.24	85.24	87.56	87.48	87.56	86.07	85.9	85.24	85.49	88.23	87.89	87.56	85.32	87.73	85.24	87.89	87.73	87.06	87.4	87.56	87.73	89.55	88.23	87.4	87.73	87.06	87.4	89.22	86.24	86.9
Seq127	92.04	86.82	94.9	87.73	87.73	86.18	89.39	89.55	89.55	89.39	86.32	89.39	89.47	89.72	89.55	89.39	89.39	89.55	89.55	86.24	86.48	89.55	89.47	89.55	86.73	86.57	85.9	86.73	89.55	89.55	89.22	86.65	89.55	86.57	89.55	89.39	89.47	89.39	89.22	89.72	89.39	89.22	88.39	89.55	88.06	89.22	89.05	87.73	88.06
Seq128	86.94	83.67	93.63	86.07	86.07	82.5	87.23	87.4	87.4	87.56	85.49	87.56	87.65	87.56	87.73	87.06	87.23	87.06	87.56	85.74	85.74	87.06	87.31	87.4	84.58	84.41	83.75	84.83	87.4	87.4	87.4	86.15	87.4	85.74	87.73	87.4	86.4	87.23	87.4	87.56	89.22	88.23	87.06	87.73	87.4	86.73	89.22	86.24	86.9
Seq129	88.44	85.32	92.36	86.4	86.4	84.61	85.74	86.07	86.07	85.9	85.16	85.74	85.82	85.9	85.9	85.9	85.9	85.9	86.15	84.74	85.07	85.74	86.15	86.24	85.24	85.07	84.41	85.49	86.73	85.9	85.57	84.83	85.82	85.07	85.9	85.74	85.74	85.74	85.57	86.07	88.06	87.23	86.4	87.06	86.07	87.4	87.56	85.9	86.24
Seq130	87.54	83.67	93.63	86.24	86.24	82.5	87.23	87.06	87.06	87.56	85.49	87.56	87.65	87.23	87.73	87.06	86.9	87.06	87.23	85.74	85.74	87.06	87.31	87.4	84.58	84.41	83.75	85.16	87.06	87.4	87.4	86.15	87.4	85.74	87.73	87.4	86.4	87.23	87.4	87.56	89.22	88.23	87.4	87.89	87.56	87.06	89.55	86.24	87.23
Seq131	90.84	86.65	94.9	87.73	87.73	85.66	88.56	88.56	88.56	88.56	86.82	88.56	88.64	88.39	88.72	88.39	88.39	88.72	88.64	87.06	87.15	88.56	88.64	88.72	87.4	87.23	86.57	86.65	88.89	88.72	88.39	87.15	88.64	87.06	88.72	88.56	88.39	88.56	88.39	88.89	90.22	89.22	89.05	89.05	88.06	88.89	90.22	87.89	88.23
Seq132	90.09	86.4	94.27	87.06	87.06	86.18	87.23	87.73	87.73	87.23	84.83	87.56	87.65	87.89	87.73	87.4	87.56	87.4	87.56	85.41	85.16	87.4	87.65	87.73	86.4	86.24	85.57	86.57	88.06	87.4	87.4	85.49	87.56	85.07	87.73	87.4	87.89	87.56	87.4	87.89	89.88	89.05	87.89	88.72	87.4	88.06	89.72	87.23	88.56
Seq133	86.94	83.67	92.36	86.07	86.07	82.5	86.9	86.73	86.73	87.23	85.49	87.23	87.31	86.9	87.4	86.73	86.57	87.06	86.9	85.74	85.74	86.73	87.31	87.4	84.58	84.41	83.75	84.83	86.73	87.06	87.06	86.15	87.06	85.74	87.4	87.06	86.24	87.23	87.06	87.56	88.56	88.23	87.06	87.73	87.4	86.73	88.89	86.24	86.9
Seq134	89.04	86.48	94.27	87.73	87.73	85.13	88.39	88.56	88.56	88.39	86.65	88.89	88.81	88.72	88.89	88.39	88.39	88.56	88.89	86.9	86.98	88.56	88.47	88.56	87.73	87.56	86.9	86.4	88.89	88.56	88.56	86.98	88.72	86.9	88.89	88.39	88.39	89.05	88.56	89.05	90.05	89.88	89.05	89.55	88.23	89.05	90.22	88.06	89.05
Seq135	89.34	87.81	93.63	87.06	87.06	86.71	87.4	87.56	87.56	87.4	85.16	87.4	87.48	87.4	87.23	87.89	87.4	87.89	87.56	86.07	85.57	87.56	87.81	87.89	87.56	87.73	86.73	87.15	87.73	87.56	87.23	85.82	87.56	85.41	87.56	87.56	88.39	87.4	87.23	87.73	89.05	88.56	88.39	88.06	87.73	87.89	88.23	88.06	87.56
Seq136	89.64	85.24	92.99	87.56	87.56	84.08	87.89	88.39	88.39	87.89	85.32	87.89	87.98	88.23	88.06	87.89	88.23	88.06	88.39	85.57	85.66	88.06	87.98	88.06	86.07	85.9	85.24	86.82	88.56	88.06	87.73	85.66	88.06	85.57	88.06	87.89	88.23	87.89	87.73	88.23	89.88	88.72	88.23	88.23	87.73	88.39	89.39	86.9	88.06
Seq137	89.04	84.91	95.54	86.4	86.4	84.08	86.9	87.06	87.06	86.9	85.49	87.06	86.98	86.9	87.06	87.23	86.9	87.06	87.4	85.74	85.41	87.06	87.31	87.4	85.74	85.57	84.91	85.66	87.4	87.06	86.73	85.49	87.06	85.41	87.06	86.9	86.73	87.23	86.73	87.23	87.89	86.9	86.4	87.06	86.4	86.4	87.56	85.41	86.07
Seq138	89.94	86.32	93.63	87.4	87.4	85.92	87.89	88.06	88.06	87.89	85.66	87.89	87.98	87.89	88.06	87.89	87.89	88.06	88.06	85.9	85.9	88.06	87.98	88.06	86.57	86.4	85.74	86.07	88.39	88.06	87.73	85.99	88.06	85.9	88.06	87.89	87.56	87.89	87.73	88.23	90.38	89.88	89.05	89.55	88.89	89.22	89.72	87.73	88.39
Seq139	86.94	85.82	92.99	86.73	86.73	83.55	87.23	86.9	87.23	87.73	84.49	87.06	87.15	86.73	87.56	87.23	86.73	87.23	87.06	85.07	84.83	87.4	87.65	87.56	86.07	85.9	85.24	85.82	87.06	87.56	87.23	85.16	87.4	84.74	87.23	87.56	87.31	87.23	86.9	87.4	88.72	88.56	88.06	87.73	87.06	88.06	88.56	87.23	87.23
Seq140	90.24	86.32	94.27	87.89	87.89	86.18	87.56	87.73	87.73	87.56	85.16	87.73	87.65	87.89	87.73	87.56	87.89	87.73	88.06	85.74	85.49	87.73	87.65	87.73	86.9	86.73	86.07	86.4	88.06	87.73	87.4	85.49	87.73	85.41	87.73	87.56	87.56	87.56	87.4	87.89	89.88	89.05	87.89	88.39	87.4	88.39	89.72	86.57	88.23
Seq141	91.14	85.16	93.63	87.56	87.56	85.66	86.57	86.73	86.73	86.57	84.16	86.57	86.65	86.57	86.73	86.73	86.57	86.73	86.57	85.07	84.58	86.73	86.98	87.06	85.24	85.07	84.41	86.9	87.06	86.73	86.4	84.83	86.73	84.74	86.73	86.73	86.07	86.57	86.4	86.9	89.39	88.56	88.23	89.05	87.73	88.06	89.05	86.07	87.89
Seq142	87.54	84	92.99	86.24	86.24	83.55	86.9	87.06	87.06	87.23	85.66	87.06	87.15	87.4	87.23	86.57	86.9	86.73	87.23	85.9	85.9	86.73	86.98	87.06	84.58	84.41	83.75	84.99	87.4	87.06	86.9	85.99	86.98	85.9	87.23	86.9	86.4	86.73	86.9	87.06	89.39	88.23	87.23	87.73	86.9	87.56	89.22	86.24	86.9
Seq143	84.83	83.33	92.36	85.41	85.41	82.24	86.4	86.4	86.73	86.9	84.83	86.57	86.65	86.57	87.06	86.4	86.57	86.07	86.24	85.07	85.07	86.4	86.48	86.4	83.25	83.08	82.42	84.16	86.4	86.73	86.73	85.49	86.73	85.07	86.73	86.73	85.32	86.4	86.4	86.57	88.72	87.4	86.9	86.57	86.57	86.4	88.72	85.41	86.9
Seq144	90.84	85.16	94.9	87.23	87.23	83.82	87.23	87.23	87.23	87.23	85.82	87.73	87.65	87.73	87.73	87.06	87.06	87.4	87.65	86.07	85.99	87.23	87.65	87.73	85.24	85.07	84.41	85.99	87.23	87.4	87.4	86.15	87.48	86.07	87.73	87.23	87.48	87.89	87.4	87.89	87.73	87.56	87.06	87.73	86.57	87.56	87.89	85.41	87.06
Seq145	88.74	84.16	93.63	85.9	85.9	83.82	85.07	85.57	85.24	85.07	84.16	85.57	85.49	85.41	85.57	85.57	85.41	85.24	85.24	84.08	84.16	85.24	85.49	85.57	84.91	84.74	84.08	85.16	85.57	85.24	85.24	84.49	85.41	84.08	85.57	85.24	85.41	85.41	85.24	85.74	87.06	86.24	85.74	86.24	85.9	86.07	87.4	83.91	85.57
Seq146	89.34	85.66	93.63	87.23	87.23	85.39	87.56	87.73	87.73	87.56	85.16	88.06	87.98	88.23	88.06	87.56	87.89	87.4	88.06	85.74	85.49	87.73	87.31	87.4	86.57	86.4	85.74	85.74	88.06	87.73	87.73	85.49	87.89	85.41	88.06	87.56	87.06	87.56	87.73	87.89	89.55	88.72	87.23	88.39	86.73	87.73	89.72	86.24	87.89
Seq147	88.74	84.33	92.99	86.9	86.9	82.76	86.4	86.4	86.4	86.57	84.66	86.57	86.48	86.24	86.57	86.24	86.24	86.57	86.82	84.91	85.07	86.4	86.48	86.57	85.24	85.07	84.41	85.57	86.4	86.57	86.24	84.99	86.48	84.91	86.57	86.4	86.07	86.73	86.24	86.73	88.06	87.4	87.23	87.4	86.4	87.4	88.56	85.41	87.06
Seq148	86.34	85.32	93.63	86.4	86.4	82.76	86.9	87.06	87.06	87.23	84.33	87.4	87.31	87.23	87.4	86.73	86.9	86.73	87.56	85.24	84.66	86.9	86.98	87.06	85.9	85.74	85.41	86.24	87.23	87.06	87.06	84.99	87.06	84.58	87.4	87.06	87.23	87.23	87.06	87.23	88.56	88.06	86.9	87.06	86.4	87.56	88.39	86.07	87.73
Seq149	88.14	86.15	93.63	87.73	87.73	84.87	88.56	88.72	88.72	88.89	86.65	88.56	88.81	88.56	88.72	88.39	88.56	88.39	88.89	86.9	86.9	88.39	88.64	88.72	86.07	85.9	85.24	85.66	89.05	88.72	88.39	87.31	88.56	86.9	88.72	88.72	87.89	88.23	88.39	88.56	89.72	88.06	87.89	88.56	87.23	87.56	89.39	86.4	87.06
Seq150	88.74	84.66	96.82	86.57	86.57	83.82	87.4	87.56	87.56	87.73	85.99	87.73	87.81	87.73	87.56	87.06	87.4	87.23	87.73	86.24	85.99	87.23	87.48	87.56	84.74	84.58	84.25	84.83	87.73	87.56	87.56	85.99	87.56	85.9	87.89	87.4	87.23	87.4	87.56	87.73	89.88	89.72	88.23	88.89	86.9	87.89	89.05	87.73	88.06
Seq151	90.54	88.31	94.9	89.55	89.55	88.03	88.39	88.89	88.56	88.39	87.15	88.39	88.47	88.39	88.23	88.56	88.39	88.56	88.56	87.06	87.31	88.56	88.81	88.89	88.72	88.56	88.23	87.48	88.89	88.56	88.23	87.81	88.56	87.4	88.56	88.56	89.05	88.06	88.23	88.72	89.72	91.04	90.05	89.88	89.39	90.55	89.22	88.72	89.39
Seq152	86.94	87.81	87.9	87.56	87.56	86.45	87.56	87.73	87.73	87.56	86.32	88.06	87.98	87.89	87.73	87.56	87.56	87.73	88.06	86.9	86.65	87.89	87.65	87.73	90.55	90.38	89.72	87.65	88.06	87.73	87.73	86.65	87.89	86.57	88.06	87.56	88.47	87.89	88.06	88.23	87.56	89.39	88.23	88.06	87.56	88.72	87.06	88.23	88.06
Seq153	86.34	87.65	87.9	87.23	87.23	86.18	87.4	87.56	87.56	87.4	86.15	87.89	87.81	87.73	87.56	87.4	87.4	87.56	87.89	86.73	86.48	87.73	87.48	87.56	90.22	90.05	89.39	87.31	87.73	87.56	87.56	86.48	87.73	86.4	87.89	87.4	88.31	87.73	87.89	88.06	87.56	89.05	87.89	87.73	87.23	88.39	87.06	87.89	87.73
Seq154	91.44	88.97	94.27	90.05	90.05	88.55	90.22	90.38	90.38	90.22	87.65	90.22	90.3	90.22	90.05	90.22	90.22	90.38	90.38	87.89	87.98	90.38	90.3	90.38	90.05	89.88	89.55	88.97	90.71	90.38	90.05	87.65	90.38	87.89	90.38	90.22	90.71	89.88	90.05	90.55	89.88	91.38	91.04	90.71	89.88	90.88	89.55	90.55	90.38
Seq155	90.84	87.65	93.63	89.39	89.39	87.24	89.72	89.88	89.88	89.72	87.31	89.72	89.8	89.72	89.55	89.72	89.72	89.55	89.55	88.23	87.73	90.05	89.64	89.72	89.39	89.22	88.56	88.23	90.22	89.88	89.55	87.65	89.88	87.56	89.88	89.72	89.55	89.05	89.55	89.72	88.89	90.55	89.55	90.22	88.89	89.72	88.39	88.06	89.55
Seq156	92.04	87.65	94.27	89.05	89.05	86.97	87.06	87.06	87.4	87.23	84.99	87.06	86.98	86.9	87.06	87.23	86.9	87.06	87.4	85.9	85.32	87.56	87.48	87.4	90.22	90.05	89.39	89.05	87.4	87.4	87.06	85.32	87.4	85.24	87.06	87.23	87.56	87.4	87.06	87.23	88.72	90.38	89.88	89.88	88.72	90.38	87.56	88.89	89.39
Seq157	90.84	87.65	93.63	89.39	89.39	87.24	89.72	89.88	89.88	89.72	87.31	89.72	89.8	89.72	89.55	89.72	89.72	89.55	89.55	88.23	87.73	90.05	89.64	89.72	89.39	89.22	88.56	88.23	90.22	89.88	89.55	87.65	89.88	87.56	89.88	89.72	89.55	89.05	89.55	89.72	88.89	90.55	89.55	90.22	88.89	89.72	88.39	88.06	89.55
Seq158	89.94	87.56	91.08	88.72	88.72	86.18	88.23	88.39	88.39	88.56	86.98	88.64	88.64	88.56	88.39	88.23	88.23	88.39	88.23	87.56	87.31	88.56	88.47	88.56	89.22	89.05	88.72	88.06	89.05	88.39	88.39	86.98	88.56	87.23	88.72	88.23	88.23	88.39	88.39	88.89	88.72	90.88	89.72	90.71	88.72	90.22	88.06	89.39	90.22
Seq159	87.24	85.99	89.81	86.73	86.73	84.34	87.06	87.23	87.23	87.06	86.32	87.4	87.48	87.4	87.23	87.06	87.4	87.23	87.06	85.9	86.15	87.23	87.31	87.4	87.73	87.56	86.9	85.32	87.89	87.23	87.23	85.99	87.4	86.24	87.56	87.06	87.4	87.06	87.23	87.73	86.73	87.89	87.23	88.23	87.06	87.4	86.24	86.24	87.06
Seq160	91.44	88.47	94.9	89.55	89.55	87.24	87.06	87.23	87.23	87.06	85.16	87.56	87.48	87.4	87.23	87.06	87.06	87.23	87.56	86.07	85.49	87.4	87.48	87.56	90.88	90.71	90.05	88.97	87.56	87.23	87.23	85.49	87.4	85.41	87.56	87.06	87.65	87.73	87.56	87.73	89.22	91.04	89.72	90.22	89.72	90.71	88.23	89.22	89.72
Seq161	92.34	89.14	94.9	89.72	89.72	87.76	87.73	87.89	87.89	87.73	85.82	88.23	88.14	88.06	87.89	87.73	87.73	87.89	88.23	86.73	86.15	88.06	88.14	88.23	91.38	91.21	90.55	89.14	88.06	87.89	87.89	86.15	88.06	86.07	88.23	87.73	88.31	88.39	88.23	88.39	89.39	91.21	89.88	90.38	89.22	90.88	88.39	89.39	89.88
Seq162	90.24	88.14	93.63	90.22	90.22	87.24	88.56	88.06	88.06	88.23	86.82	88.72	88.64	88.56	88.39	87.89	87.89	88.39	88.56	86.9	87.15	88.06	88.97	89.05	89.05	88.89	88.89	88.72	88.23	88.39	88.72	86.98	88.39	87.06	88.72	88.23	88.97	89.22	88.39	88.89	90.05	91.87	90.71	90.88	89.72	90.88	89.88	89.55	90.55
Seq163	91.74	88.64	94.9	89.72	89.72	87.5	87.23	87.4	87.4	87.23	84.99	87.4	87.31	87.23	87.06	87.23	87.23	87.4	87.73	85.9	85.32	87.56	87.65	87.73	90.71	90.55	89.88	89.14	87.73	87.4	87.06	85.32	87.4	85.24	87.4	87.23	87.81	87.56	87.4	87.56	89.39	90.88	89.88	90.05	89.88	90.88	88.06	89.05	89.55
Seq164	89.34	86.82	92.36	88.39	88.39	84.87	86.57	86.57	86.9	86.73	84.49	86.73	86.65	86.57	86.73	86.9	86.4	86.57	86.9	85.07	84.66	87.06	86.98	86.9	88.06	87.89	87.56	87.81	86.9	86.9	86.73	85.16	86.98	85.07	86.73	86.9	87.23	87.06	86.73	86.9	87.56	89.05	88.39	88.72	87.73	89.05	86.4	87.4	88.56
Seq165	90.54	88.47	94.9	89.88	89.88	87.76	86.4	86.9	86.57	86.4	84.49	86.57	86.48	86.4	86.24	86.4	86.4	86.57	86.9	85.07	84.66	86.73	86.82	86.9	89.72	89.55	88.89	88.39	86.9	86.57	86.24	84.83	86.57	84.74	86.57	86.4	87.23	86.73	86.57	86.73	88.56	90.05	89.05	88.89	89.39	90.05	87.23	88.56	88.72
Seq166	86.34	87.65	88.54	87.73	87.73	85.92	87.4	87.56	87.56	87.4	86.15	87.89	87.81	87.73	87.56	87.4	87.4	87.56	87.89	86.73	86.48	87.73	87.48	87.56	90.71	90.55	89.88	87.81	87.89	87.56	87.56	86.48	87.73	86.4	87.89	87.4	88.31	87.73	87.89	88.06	87.73	89.22	88.06	87.89	87.73	88.56	87.23	88.06	87.89
Seq167	90.24	88.31	94.27	89.05	89.05	87.5	86.9	87.23	87.23	87.06	85.49	86.9	86.82	86.73	86.9	87.06	87.06	86.9	87.23	85.74	85.32	87.4	87.31	87.23	89.39	89.22	88.56	87.98	87.23	87.23	86.9	85.49	87.23	85.41	86.9	87.06	87.65	87.23	86.9	87.06	88.72	89.88	89.55	89.05	89.55	89.88	87.4	89.39	88.89
Seq168	91.14	87.98	94.27	89.39	89.39	88.03	89.72	89.88	89.88	89.72	86.82	89.72	89.8	89.72	89.55	89.72	89.72	89.88	89.88	87.4	87.15	89.88	90.13	90.22	88.72	88.56	88.23	88.39	89.88	89.88	89.55	87.15	89.88	87.06	89.88	89.72	90.22	89.39	89.55	90.05	89.05	91.04	90.22	89.72	88.89	89.72	88.72	89.55	89.55
Seq169	92.04	87.65	95.54	89.05	89.05	86.45	88.06	88.23	88.23	88.06	85.82	88.23	88.14	88.06	87.89	88.06	88.06	88.23	88.56	86.73	86.15	88.39	88.47	88.56	89.88	89.72	89.05	88.64	88.56	88.23	87.89	86.15	88.23	86.07	88.23	88.06	87.89	88.39	88.23	88.39	89.22	90.71	89.39	90.22	88.72	90.38	87.89	89.55	89.39
Seq170	88.44	89.3	90.45	88.72	88.72	88.29	88.06	87.89	88.06	87.89	85.32	87.89	87.81	87.73	87.73	87.89	87.73	87.89	87.89	85.9	85.66	88.06	88.06	88.06	89.88	89.72	89.39	87.73	88.39	88.06	87.73	85.32	88.06	85.57	87.89	87.89	88.56	87.81	87.56	88.06	87.73	89.72	88.39	88.39	87.4	88.56	87.06	87.56	88.39
Seq171	87.84	86.15	92.99	87.73	87.73	85.66	89.72	89.22	89.39	89.22	86.48	89.05	89.14	89.05	89.05	89.22	89.05	88.89	89.22	86.73	86.82	89.55	89.22	89.22	87.23	87.06	87.06	87.48	89.55	89.39	89.39	86.65	89.39	86.73	89.22	89.22	89.3	89.14	88.89	89.05	90.05	90.22	90.22	90.05	89.05	90.22	89.39	89.22	89.72
Seq172	91.44	87.81	93.63	89.22	89.22	86.71	87.4	87.23	87.23	87.4	85.49	87.89	87.81	87.4	87.56	87.06	87.06	87.56	87.73	86.73	85.82	87.4	87.81	87.89	90.55	90.38	89.72	88.81	87.56	87.56	87.56	85.82	87.56	85.74	87.89	87.4	87.65	88.06	87.89	88.06	88.89	90.71	89.39	89.88	88.72	90.05	88.23	88.89	89.39
Seq173	90.84	87.65	92.99	88.72	88.72	86.71	87.23	87.06	87.06	87.23	85.16	87.73	87.65	87.23	87.4	86.9	86.9	87.4	87.56	86.4	85.49	87.23	87.65	87.73	90.22	90.05	89.39	88.47	87.06	87.4	87.4	85.49	87.4	85.41	87.73	87.23	87.48	87.89	87.73	87.89	88.39	90.22	88.89	89.39	88.23	89.55	87.73	88.39	88.89
Seq174	90.84	86.82	95.54	89.88	89.88	86.18	89.55	89.72	89.72	89.55	86.65	89.88	89.8	89.72	89.55	89.55	89.55	89.72	90.05	86.9	86.98	89.88	89.64	89.72	87.56	87.4	87.06	88.89	89.39	89.72	89.55	86.98	89.8	86.9	89.88	89.55	89.55	90.05	89.55	90.05	90.71	92.21	91.21	91.38	90.38	91.87	90.22	90.05	90.71
Seq175	87.54	87.31	89.17	88.06	88.06	85.92	87.73	87.89	87.89	87.73	86.48	87.89	87.81	87.73	87.56	87.73	87.73	87.89	88.23	86.73	86.82	88.06	87.81	87.89	89.39	89.22	88.56	88.06	88.23	87.89	87.56	86.82	87.89	86.73	87.89	87.73	88.64	87.73	87.89	88.06	88.39	89.22	88.06	87.89	87.4	88.89	87.56	87.73	88.23
Seq176	86.04	87.31	89.81	87.4	87.4	85.92	87.89	87.89	88.23	88.06	85.82	87.89	87.81	87.73	87.89	88.06	87.73	87.89	88.23	86.4	86.15	88.39	87.98	87.89	89.05	88.89	88.23	87.06	88.06	88.23	87.89	86.15	88.23	86.07	87.89	88.06	89.05	88.06	87.89	88.06	87.4	87.89	87.4	86.9	86.07	87.89	86.57	86.73	87.06
Seq177	90.24	87.48	91.08	88.89	88.89	85.13	87.73	87.89	87.89	87.73	84.99	87.89	87.81	87.73	87.89	87.89	87.73	87.89	88.23	85.57	85.16	88.06	88.14	88.23	87.89	87.73	87.4	88.81	87.89	87.89	87.56	85.66	87.89	85.24	87.89	87.89	88.47	88.06	87.89	88.06	89.39	90.22	89.05	89.55	88.72	90.38	88.06	88.56	89.72
Seq178	89.64	87.23	89.81	88.56	88.56	84.61	87.4	87.56	87.56	87.4	84.66	87.56	87.48	87.4	87.56	87.56	87.4	87.56	87.89	85.24	84.83	87.73	87.81	87.89	87.56	87.4	87.06	88.47	87.56	87.56	87.23	85.32	87.56	84.91	87.56	87.56	88.14	87.73	87.56	87.73	89.05	89.88	88.72	89.22	88.39	90.05	87.73	88.56	89.39
Seq179	89.34	86.48	95.54	88.39	88.39	86.71	89.72	89.22	89.39	89.22	87.15	89.05	89.14	89.05	89.05	89.22	89.39	89.22	89.22	87.06	87.15	89.55	89.88	89.88	88.23	88.06	88.06	87.65	89.22	89.39	89.39	87.31	89.39	87.06	89.22	89.22	89.14	89.47	88.89	89.39	89.55	90.71	90.38	90.05	90.05	90.05	88.56	89.55	89.22
Seq180	85.74	86.15	89.17	87.23	87.23	84.08	87.56	87.4	87.4	87.23	85.32	87.4	87.31	87.23	87.06	87.23	87.23	87.73	87.73	85.57	85.66	87.56	87.65	87.73	87.23	87.4	86.73	86.24	87.56	87.4	87.4	85.66	87.4	85.57	87.4	87.23	88.39	87.56	87.73	87.56	86.9	87.06	86.24	86.07	85.24	87.4	86.07	85.9	85.9
Seq181	87.54	87.48	91.72	87.73	87.73	86.45	87.56	87.4	87.56	87.4	86.15	87.73	87.65	87.56	87.56	87.4	87.56	87.4	87.73	86.07	86.4	87.56	87.56	87.56	87.56	87.4	87.4	86.15	87.89	87.56	87.56	86.15	87.73	86.4	87.73	87.4	87.81	87.65	87.4	87.89	87.73	89.39	88.72	89.39	87.73	89.39	87.56	87.56	88.39
Seq182	85.44	86.48	89.81	86.9	86.9	85.13	87.73	87.56	87.73	87.56	86.15	87.89	87.81	87.73	87.73	87.89	87.4	87.56	87.89	86.73	86.48	88.06	87.56	87.56	88.89	88.72	88.06	86.98	87.73	87.73	87.73	86.48	87.89	86.4	87.89	87.56	88.56	87.81	87.89	88.06	86.9	87.73	87.06	87.06	85.9	87.23	86.4	86.73	87.23
Seq183	89.94	86.9	90.45	88.72	88.72	83.82	87.56	87.73	87.73	87.56	84.83	87.73	87.65	87.56	87.73	87.56	87.56	87.73	88.06	85.41	84.99	87.89	87.98	88.06	87.73	87.56	87.23	88.81	87.73	87.73	87.4	85.16	87.73	85.07	87.73	87.56	88.14	87.89	87.73	87.89	89.05	89.72	88.89	89.22	88.39	90.05	87.73	88.56	89.55
Seq184	89.04	86.57	88.54	88.23	88.23	83.55	86.73	86.9	86.9	86.73	84.49	86.9	86.82	86.73	86.9	86.9	87.06	86.9	87.23	84.74	84.33	87.06	87.15	87.23	87.23	87.06	86.73	88.14	87.23	86.9	86.57	84.83	86.9	84.41	86.9	86.9	87.48	87.06	86.9	87.06	88.72	89.55	88.39	88.89	88.06	89.72	87.4	88.56	89.05
Seq185	88.74	87.15	91.72	87.06	87.06	85.92	86.9	86.73	86.9	86.73	84.16	86.9	86.98	86.9	86.9	87.06	86.9	86.73	86.73	84.41	84.33	87.15	86.73	86.73	88.39	88.23	87.89	86.65	86.73	86.9	86.9	84.49	87.06	84.41	87.06	86.73	87.89	86.98	86.73	87.23	88.06	89.05	88.23	87.89	87.23	88.39	87.23	88.72	88.06
Seq186	89.34	86.73	89.17	88.39	88.39	83.82	86.9	87.06	87.06	86.9	84.33	87.06	86.98	86.9	87.06	87.06	86.9	87.06	87.4	84.91	84.49	87.23	87.31	87.4	87.4	87.23	86.9	88.31	87.4	87.06	86.73	84.99	87.06	84.58	87.06	87.06	87.65	87.23	87.06	87.23	88.89	89.72	88.56	89.05	88.23	89.88	87.56	88.39	89.22
Seq187	86.04	86.65	90.45	87.4	87.4	85.39	87.73	87.73	88.06	87.89	85.99	88.06	87.98	87.89	88.06	87.89	87.56	87.73	88.06	86.24	86.32	88.23	87.81	87.73	89.05	88.89	88.23	86.73	87.89	88.06	88.06	86.32	88.23	86.24	88.06	87.89	88.72	88.23	88.06	88.23	87.4	88.23	87.4	87.23	86.07	87.56	86.9	87.06	87.06
Seq188	89.94	86.48	90.45	88.23	88.23	83.82	86.73	86.9	86.9	86.73	84.66	86.9	86.82	86.73	86.9	86.9	87.06	86.9	87.23	84.91	84.49	87.06	87.15	87.23	87.4	87.23	86.9	88.47	87.23	86.9	86.57	84.99	86.9	84.58	86.9	86.9	87.31	87.06	86.9	87.06	89.39	89.72	88.72	88.89	88.39	90.05	88.06	88.56	89.39
Seq189	89.34	86.32	90.45	88.23	88.23	83.03	86.73	86.57	86.57	86.73	85.16	87.23	87.15	86.73	87.23	86.57	86.73	86.9	87.06	85.41	84.99	86.73	87.15	87.23	87.23	87.06	86.73	87.98	86.9	86.9	86.9	85.49	86.9	85.07	87.23	86.9	87.15	87.4	87.23	87.4	88.89	89.55	88.39	89.05	87.89	89.55	88.23	88.39	89.22
Seq190	89.34	86.24	90.45	88.23	88.23	82.5	86.73	86.57	86.57	86.73	85.16	87.23	87.15	86.73	87.23	86.4	86.73	86.9	87.06	85.41	84.99	86.73	87.15	87.23	87.23	87.06	86.73	87.98	86.9	86.9	86.9	85.16	86.9	85.07	87.23	86.73	87.15	87.4	87.23	87.4	88.89	89.55	88.39	89.05	87.89	89.55	88.23	88.72	89.22
Seq191	89.04	86.07	89.81	87.89	87.89	82.5	86.57	86.4	86.4	86.57	84.99	86.98	86.98	86.57	87.06	86.24	86.57	86.73	86.73	85.24	84.83	86.57	86.98	87.06	87.06	86.9	86.57	87.89	86.73	86.73	86.73	85.16	86.73	84.91	87.06	86.57	87.06	87.06	87.06	87.23	88.72	89.39	88.23	88.89	87.73	89.39	88.06	88.39	89.05
Seq192	85.44	85.82	89.17	86.57	86.57	84.08	87.06	87.06	87.06	87.06	85.66	87.56	87.48	87.23	87.23	86.9	86.9	87.23	87.48	85.9	85.99	87.23	87.15	87.23	87.73	87.56	86.9	86.32	87.23	87.23	87.23	85.99	87.31	85.9	87.56	87.06	88.06	87.4	87.56	87.73	87.4	87.89	86.9	86.9	85.57	87.23	87.06	87.06	87.06
Seq193	86.04	84.66	86.62	85.41	85.41	84.34	85.57	85.74	85.74	85.57	83.67	85.9	85.99	85.9	86.07	85.57	85.57	85.74	85.74	84.25	83.91	85.9	85.99	86.07	85.41	85.24	84.91	85.49	85.9	85.74	85.74	84	85.9	83.91	86.07	85.57	86.4	85.9	85.74	86.24	87.06	88.06	86.9	87.73	86.57	87.73	86.73	87.56	88.06
Seq194	85.74	85.99	88.54	86.73	86.73	84.61	87.23	87.23	87.23	87.4	85.99	87.56	87.65	87.4	87.4	87.06	87.06	87.4	87.31	85.9	86.32	87.4	87.31	87.4	87.56	87.4	86.73	85.99	87.89	87.4	87.4	85.99	87.48	86.24	87.73	87.23	87.73	87.23	87.73	87.89	87.23	88.06	87.06	86.73	85.74	87.4	86.9	86.9	86.9
Seq195	87.24	85.99	88.54	86.57	86.57	84.87	88.56	88.23	88.39	88.39	86.48	88.23	88.31	88.06	88.23	88.23	88.06	88.39	88.31	86.4	86.82	88.56	88.39	88.39	86.73	86.57	85.9	86.07	88.72	88.56	88.23	86.48	88.47	86.73	88.39	88.39	88.56	87.98	88.39	88.56	87.89	88.06	87.73	87.06	86.24	87.73	87.23	86.73	86.73
Seq196	86.34	85.66	90.45	86.24	86.24	85.66	86.24	86.07	86.24	86.07	84.99	86.4	86.32	86.24	86.24	86.4	85.9	86.07	86.4	85.24	84.99	86.57	86.4	86.4	87.4	87.23	86.57	86.32	86.07	86.24	86.24	84.99	86.4	84.91	86.4	86.07	87.23	86.32	86.4	86.57	86.4	86.9	86.73	86.57	85.74	86.4	85.9	85.9	87.4
Seq197	88.44	85.66	91.08	88.06	88.06	83.82	86.9	87.06	86.9	86.73	85.32	86.9	86.82	86.73	87.06	86.9	86.9	86.73	87.06	85.24	84.99	87.06	87.06	87.06	86.73	86.57	86.57	87.56	87.06	86.9	86.73	85.66	86.98	85.24	86.9	86.9	88.06	87.15	86.57	87.06	87.89	88.56	87.4	89.22	87.89	88.56	87.4	87.56	88.23
Seq198	88.44	85.41	89.81	87.73	87.73	83.55	86.73	87.06	87.06	86.9	85.49	86.73	86.82	86.73	87.23	87.06	86.9	86.73	86.73	85.41	85.16	87.23	87.15	87.06	86.4	86.24	86.24	87.31	87.06	87.06	86.9	85.82	87.15	85.41	86.9	87.06	88.06	86.9	86.57	87.06	87.89	88.56	87.56	89.22	87.89	88.56	87.4	87.89	88.23
Seq199	88.14	84.66	90.45	87.56	87.56	82.76	86.73	87.4	87.4	86.9	84.83	86.9	86.82	87.06	87.23	87.06	87.23	86.73	87.4	84.74	84.49	87.23	86.82	86.73	86.73	86.57	86.57	87.23	87.4	87.06	86.9	85.16	87.15	84.74	86.9	87.06	87.56	87.23	86.57	87.06	87.56	88.56	87.23	88.89	87.89	88.56	86.73	87.56	87.73
Seq200	88.74	84.83	90.45	87.73	87.73	82.76	87.23	87.73	87.4	87.23	85.16	87.56	87.48	87.4	87.56	87.4	87.56	87.4	87.73	85.07	84.83	87.56	87.31	87.4	86.9	86.73	86.73	87.31	87.73	87.4	87.23	85.49	87.48	85.07	87.56	87.4	87.98	87.73	87.23	87.73	87.89	88.89	87.56	89.55	88.23	88.89	87.4	88.23	88.39
Seq201	89.64	87.98	94.27	88.89	88.89	87.76	91.04	91.21	91.21	91.04	89.14	91.21	91.13	91.04	90.88	91.04	91.38	91.21	91.54	89.39	89.14	91.21	91.13	91.21	88.56	88.39	88.06	87.89	91.54	91.21	90.88	89.14	91.21	89.05	91.21	91.04	91.46	91.04	90.88	91.38	88.39	90.55	89.88	89.88	88.06	89.22	88.23	88.39	89.05
Seq202	90.54	87.81	93.63	89.05	89.05	87.76	91.87	92.04	92.04	91.87	89.97	91.87	91.96	91.87	91.71	91.87	91.87	92.04	92.04	90.22	90.3	92.04	91.96	92.04	88.23	88.06	87.73	88.14	92.54	92.04	91.71	89.97	92.04	90.22	92.04	91.87	92.12	91.54	91.71	92.21	89.22	91.38	90.71	90.71	88.89	90.05	89.05	88.56	89.88
Seq203	90.84	87.98	93.63	89.22	89.22	88.03	92.04	92.21	92.21	92.04	90.13	92.04	92.12	92.04	91.87	92.04	92.04	92.21	92.21	90.38	90.46	92.21	92.12	92.21	88.39	88.23	87.89	88.31	92.7	92.21	91.87	90.13	92.21	90.38	92.21	92.04	92.29	91.71	91.87	92.37	89.39	91.54	90.88	90.88	89.05	90.22	89.22	88.72	90.05
Seq204	89.64	87.48	91.72	88.56	88.56	87.24	91.54	91.71	91.71	91.54	89.64	91.54	91.63	91.54	91.38	91.54	91.54	91.71	91.71	89.88	89.97	91.71	91.63	91.71	87.73	87.56	87.23	87.65	92.21	91.71	91.38	89.64	91.71	89.88	91.71	91.54	91.71	91.21	91.38	91.87	88.72	90.88	90.22	90.22	88.39	89.55	88.89	88.06	89.39
Seq205	89.04	86.73	92.36	88.23	88.23	86.45	91.04	91.21	91.21	91.04	89.47	91.21	91.13	91.38	90.88	91.04	91.38	91.54	91.54	89.72	89.47	91.21	91.13	91.21	87.4	87.56	86.9	87.4	91.38	91.21	90.88	89.47	91.21	89.39	91.21	91.04	91.21	91.04	90.88	91.38	87.73	89.88	89.22	89.22	87.73	88.72	87.56	87.73	88.39
Seq206	91.14	88.14	94.9	89.39	89.39	88.29	91.71	91.87	91.87	91.71	90.13	91.71	91.79	91.71	91.54	91.71	92.04	91.87	91.87	90.38	90.13	91.87	92.12	92.21	88.23	88.06	87.73	88.31	92.04	91.87	91.54	90.13	91.87	90.05	91.87	91.71	91.96	91.38	91.54	92.04	89.55	91.71	90.88	91.04	89.22	90.38	89.39	88.89	90.22
Seq207	89.64	87.31	92.99	88.39	88.39	86.97	91.71	91.87	91.87	91.71	89.8	91.87	91.96	91.87	91.71	91.71	91.71	91.87	91.87	90.71	90.13	91.87	91.79	91.87	87.89	87.73	87.4	87.98	92.04	91.87	91.71	90.13	91.96	90.05	92.04	91.71	91.96	91.54	91.71	92.21	88.72	90.05	90.55	90.38	88.39	88.89	88.72	87.89	89.22
Seq208	90.54	87.48	94.9	88.72	88.72	87.76	91.38	91.54	91.54	91.38	89.8	91.38	91.46	91.38	91.21	91.38	91.71	91.54	91.54	90.05	89.8	91.54	91.79	91.87	87.73	87.56	87.23	87.65	91.71	91.54	91.21	89.8	91.54	89.72	91.54	91.38	91.63	91.04	91.21	91.71	89.22	91.04	90.22	90.38	88.56	89.39	89.39	88.56	89.55
Seq209	89.04	87.31	92.99	88.39	88.39	86.97	91.38	91.54	91.54	91.38	89.47	91.54	91.63	91.54	91.38	91.38	91.38	91.54	91.54	90.38	89.8	91.54	91.46	91.54	87.89	87.73	87.4	87.81	91.71	91.54	91.38	89.8	91.63	89.72	91.71	91.38	91.63	91.21	91.38	91.87	88.39	89.72	90.22	90.05	88.06	88.56	88.39	87.56	88.89
Seq210	90.54	87.65	94.9	88.89	88.89	87.76	91.21	91.38	91.38	91.21	89.64	91.21	91.29	91.21	91.04	91.21	91.54	91.38	91.38	89.88	89.64	91.38	91.63	91.71	87.89	87.73	87.4	87.65	91.54	91.38	91.04	89.64	91.38	89.55	91.38	91.21	91.46	90.88	91.04	91.54	89.05	90.88	90.05	90.22	88.39	89.22	89.22	88.39	89.39
Seq211	89.34	86.82	92.36	87.89	87.89	86.18	91.21	91.38	91.38	91.21	89.3	91.38	91.46	91.38	91.21	91.21	91.21	91.38	91.38	90.22	89.64	91.38	91.29	91.38	87.4	87.23	86.9	87.81	91.54	91.38	91.21	89.64	91.46	89.55	91.54	91.21	91.46	91.04	91.21	91.71	88.23	89.55	90.05	89.88	87.89	88.39	88.23	87.4	88.72
Seq212	90.24	87.31	92.99	89.05	89.05	86.97	91.38	91.54	91.54	91.38	89.14	91.54	91.46	91.38	91.21	91.38	91.38	91.54	91.87	90.05	89.47	91.54	91.46	91.54	89.05	88.89	88.56	88.89	91.54	91.54	91.21	89.47	91.54	89.39	91.54	91.38	91.46	91.38	91.21	91.71	89.05	90.88	90.55	90.71	89.55	89.88	89.22	88.06	90.38
Seq213	91.14	87.31	95.54	89.39	89.39	87.24	91.71	91.87	91.87	91.71	89.8	92.04	92.12	92.04	91.87	91.71	91.71	91.87	91.87	90.38	90.13	91.87	91.79	91.87	89.22	89.05	88.72	88.47	92.21	91.87	91.87	90.13	92.04	90.05	92.21	91.71	91.63	91.71	91.87	92.37	89.55	91.71	90.55	91.38	89.55	90.05	90.05	89.55	90.55
Seq214	91.44	87.48	95.54	89.55	89.55	87.5	91.87	92.04	92.04	91.87	89.97	92.21	92.29	92.21	92.04	91.87	91.87	92.04	92.04	90.55	90.3	92.04	91.96	92.04	89.05	88.89	88.56	88.64	92.37	92.04	92.04	90.3	92.21	90.22	92.37	91.87	91.79	91.87	92.04	92.54	89.72	91.87	90.71	91.54	89.39	90.22	90.22	89.72	90.71
Seq215	91.44	87.31	95.54	89.72	89.72	87.5	92.04	92.21	92.21	92.04	90.13	92.37	92.45	92.37	92.21	92.04	92.04	92.21	92.21	90.71	90.46	92.21	92.12	92.21	88.89	88.72	88.39	88.81	92.54	92.21	92.21	90.46	92.37	90.38	92.54	92.04	91.96	92.04	92.21	92.7	89.88	92.04	90.88	91.71	89.55	90.38	90.38	89.88	90.88
Seq216	91.44	87.31	95.54	89.39	89.39	86.97	91.54	91.54	91.54	91.54	89.64	91.87	91.96	91.71	91.71	91.38	91.38	91.71	91.63	90.22	89.97	91.54	91.63	91.71	88.72	88.56	88.23	88.47	91.87	91.71	91.71	89.97	91.79	89.88	92.04	91.54	91.29	91.87	91.71	92.21	89.55	91.71	90.55	91.38	89.22	90.05	90.22	89.55	90.55
Seq217	91.14	87.65	94.9	89.39	89.39	87.76	92.04	91.87	91.87	91.71	89.47	91.71	91.79	91.71	91.54	91.71	91.71	91.87	91.87	90.38	89.8	91.87	92.12	92.21	88.89	88.72	88.72	88.81	92.21	91.87	91.87	89.8	91.87	89.72	91.87	91.71	91.96	91.71	91.54	92.04	89.55	91.38	90.55	91.04	89.22	90.05	89.72	89.22	90.55
Seq218	90.54	86.82	95.54	89.05	89.05	86.97	90.55	90.71	90.71	90.55	88.97	90.71	90.63	90.55	90.38	90.55	90.55	90.71	91.04	89.55	89.3	90.71	90.63	90.71	88.56	88.39	88.06	88.06	91.04	90.71	90.38	89.3	90.71	89.22	90.71	90.55	90.63	90.55	90.38	90.88	88.39	90.05	89.88	89.88	88.06	88.89	88.56	88.06	89.05
Seq219	89.64	86.98	91.72	87.89	87.89	87.5	90.38	90.55	90.55	90.38	87.98	90.38	90.46	90.38	90.22	90.38	90.38	90.55	90.55	88.23	88.31	90.55	90.46	90.55	87.56	87.4	87.06	87.73	91.04	90.55	90.22	87.98	90.55	88.23	90.55	90.38	90.3	90.05	90.22	90.71	88.23	89.88	89.22	89.22	87.73	88.89	88.39	87.73	88.06
Seq220	88.44	86.65	91.72	87.56	87.56	86.18	91.71	92.21	92.21	91.71	89.64	91.87	91.96	92.21	91.71	91.71	92.04	91.87	92.21	90.88	89.97	91.87	91.79	91.87	87.23	87.06	86.73	87.23	92.21	91.87	91.71	89.97	91.96	89.88	92.04	91.71	91.63	91.54	91.71	92.21	88.23	89.22	90.05	89.88	87.56	88.06	87.89	87.06	88.39
Seq221	90.84	87.98	92.99	88.89	88.89	88.03	91.87	92.04	92.04	91.87	89.64	91.87	91.96	92.21	91.71	91.87	91.87	92.04	92.04	90.22	89.97	92.04	91.96	92.04	88.06	87.89	87.56	87.98	92.21	92.04	91.71	89.97	92.04	89.88	92.04	91.87	91.79	91.54	91.71	92.21	88.72	90.88	90.05	90.22	88.39	90.05	88.56	88.39	89.39
Seq222	90.54	87.81	93.63	89.22	89.22	87.76	91.71	91.87	91.87	91.71	89.47	91.87	91.79	92.04	91.54	91.71	91.71	91.87	92.21	90.05	89.8	91.87	91.79	91.87	88.39	88.23	87.89	88.23	92.04	91.87	91.54	89.8	91.87	89.72	91.87	91.71	91.63	91.71	91.54	92.04	88.72	90.88	90.05	90.22	88.39	89.72	88.56	88.39	89.39
Seq223	89.04	86.65	94.27	88.56	88.56	85.92	91.21	91.38	91.38	91.54	89.64	91.54	91.46	91.38	91.21	91.21	91.21	91.38	91.71	89.88	89.97	91.38	91.29	91.38	87.23	87.06	86.73	87.4	91.38	91.38	91.21	89.97	91.46	89.88	91.54	91.21	91.29	91.38	91.21	91.71	88.72	89.72	90.38	90.38	88.39	88.89	88.72	87.89	88.89
Seq224	89.94	87.48	93.63	88.72	88.72	86.97	90.55	90.38	90.38	90.22	87.48	90.22	90.3	90.22	90.05	90.22	90.22	90.38	90.38	88.06	87.81	90.38	90.63	90.71	87.89	87.73	87.73	87.89	90.55	90.38	90.38	87.81	90.38	87.73	90.38	90.22	90.63	90.22	90.05	90.55	88.39	89.72	88.72	89.05	87.4	89.05	88.23	87.23	88.23
Seq225	90.84	87.31	93.63	88.39	88.39	88.82	90.71	90.88	90.88	90.71	89.14	90.71	90.8	90.71	90.55	90.71	91.04	90.88	90.88	89.39	89.14	90.88	91.13	91.21	87.23	87.06	86.73	87.56	91.04	90.88	90.55	89.14	90.88	89.05	90.88	90.71	90.8	90.38	90.55	91.04	89.22	90.71	90.55	90.38	88.89	89.72	88.72	88.06	89.55
Seq226	89.64	86.15	93.63	87.56	87.56	86.71	90.88	91.04	91.04	90.88	88.47	91.21	91.13	91.04	90.88	90.88	90.88	91.04	91.38	89.05	88.81	91.04	90.96	91.04	87.23	87.06	86.73	86.57	91.21	91.04	90.88	88.81	91.13	88.72	91.21	90.88	90.3	91.04	90.88	91.38	87.73	89.39	88.56	89.05	87.4	88.23	87.73	87.23	87.89
Seq227	89.04	85.99	92.99	86.73	86.73	87.24	90.05	89.88	90.05	89.88	87.81	89.88	89.97	89.88	89.88	89.88	89.72	89.88	89.88	88.06	87.81	90.05	89.88	89.88	86.57	86.4	86.07	85.99	90.05	90.05	89.88	87.81	90.13	87.73	90.05	89.88	89.72	89.64	89.72	90.22	87.56	89.55	88.23	88.89	87.56	88.39	87.56	88.72	87.4
Seq228	89.04	86.65	91.72	87.23	87.23	86.45	90.38	90.22	90.38	90.22	88.14	90.05	90.13	90.05	90.05	90.55	90.05	90.22	90.22	88.39	88.47	90.38	90.22	90.22	86.57	86.4	86.07	86.98	90.55	90.38	90.05	88.14	90.38	88.39	90.22	90.22	90.38	89.8	89.88	90.38	87.4	89.05	88.89	88.56	87.4	88.56	87.06	86.4	88.06
Seq229	89.34	87.31	93.63	89.22	89.22	86.45	90.55	90.71	90.71	90.55	88.31	90.88	90.8	90.71	90.55	90.55	90.55	90.71	91.04	88.89	88.64	90.71	90.63	90.71	87.73	87.56	87.56	88.72	91.04	90.71	90.55	88.64	90.8	88.56	90.88	90.55	90.71	90.71	90.55	91.04	89.55	91.21	90.71	90.38	88.72	90.05	89.05	89.39	89.72
Seq230	88.44	87.48	93.63	88.89	88.89	87.5	90.05	90.22	90.22	90.05	87.98	90.22	90.13	90.05	89.88	90.05	90.05	90.22	90.55	88.89	88.31	90.22	90.13	90.22	87.89	87.73	87.73	88.47	90.55	90.22	89.88	88.31	90.22	88.23	90.22	90.05	90.8	90.05	89.88	90.38	88.72	90.22	89.88	89.88	88.72	89.22	88.56	87.73	89.22
Seq231	88.44	86.15	92.36	87.23	87.23	85.39	90.22	90.38	90.38	90.55	88.47	90.71	90.63	90.55	90.38	90.22	90.55	90.05	90.71	89.22	88.47	90.38	90.3	90.38	86.9	86.73	86.4	86.73	90.88	90.38	90.38	88.31	90.55	88.39	90.71	90.22	90.13	90.22	90.38	90.55	87.73	88.72	88.56	88.89	87.06	87.4	88.06	86.9	88.23
Seq232	88.14	86.65	91.72	86.73	86.73	86.18	90.05	89.88	90.05	89.88	87.81	89.72	89.8	89.72	89.72	90.22	89.72	89.88	89.88	88.06	88.14	90.05	89.88	89.88	86.57	86.4	86.07	86.32	90.22	90.05	89.72	87.81	90.05	88.06	89.88	89.88	90.22	89.47	89.55	90.05	87.06	89.05	88.23	88.39	86.9	88.23	86.73	86.24	88.06
Seq233	90.54	86.65	95.54	89.05	89.05	86.18	89.88	89.88	90.22	90.05	86.98	89.72	89.8	89.72	89.88	90.05	89.72	89.88	89.88	87.89	87.31	90.22	90.3	90.22	87.89	87.73	87.4	88.14	90.22	90.22	89.88	87.31	90.22	87.23	89.88	90.05	90.38	89.88	89.55	90.05	89.39	90.71	89.72	89.72	88.39	89.72	88.89	87.23	88.89
Seq234	89.34	87.89	92.99	88.23	88.23	87.76	89.05	89.22	89.22	89.05	88.81	89.14	89.14	89.05	88.89	89.05	89.39	89.22	89.39	89.39	88.81	89.22	89.47	89.55	87.06	86.9	86.24	87.31	89.55	89.22	88.89	88.81	89.22	88.72	89.22	89.05	90.13	88.89	88.89	89.39	88.39	90.05	89.72	89.88	88.39	88.89	88.23	88.23	89.39
Seq235	89.34	86.57	94.9	88.72	88.72	85.66	88.89	89.05	89.05	88.89	86.48	89.05	88.97	88.89	88.72	88.89	88.89	89.05	89.39	87.73	86.82	89.05	89.3	89.39	87.89	87.73	87.4	88.06	89.22	89.05	88.72	86.82	89.05	86.73	89.05	88.89	89.47	89.22	88.72	89.22	88.56	90.05	88.72	88.72	87.73	89.05	88.06	86.9	88.56
Seq236	89.34	87.06	94.9	88.06	88.06	87.5	90.05	90.22	90.22	90.05	89.14	90.46	90.46	90.71	90.22	90.05	90.05	90.22	90.38	89.39	89.14	90.22	90.13	90.22	87.23	87.06	86.73	87.15	90.38	90.22	90.22	89.14	90.38	89.05	90.55	90.05	90.13	90.22	90.22	90.71	88.39	90.22	89.22	89.88	88.06	88.89	88.56	88.06	88.72
Seq237	88.74	85.9	91.72	87.89	87.89	85.13	89.55	89.55	89.88	89.72	87.65	89.39	89.47	89.39	89.55	89.72	89.39	89.55	89.55	87.89	87.98	89.88	89.8	89.72	87.89	87.73	87.4	87.23	90.22	89.88	89.55	87.65	89.88	87.89	89.55	89.72	89.3	89.22	89.22	89.72	87.73	88.89	88.39	88.23	87.4	87.89	88.23	87.56	87.73
Seq238	88.74	86.57	94.27	88.56	88.56	86.18	89.05	89.22	89.22	89.05	88.14	89.47	89.47	89.39	89.22	89.05	89.05	89.22	89.39	88.72	88.47	89.22	89.47	89.55	87.23	87.06	86.73	87.65	89.55	89.22	89.22	88.47	89.39	88.39	89.55	89.05	89.64	89.22	89.22	89.72	88.06	90.38	89.39	90.38	88.56	89.05	88.39	87.73	88.89
Seq239	88.14	87.4	92.99	87.73	87.73	86.71	88.89	89.05	89.05	88.89	88.64	89.3	89.3	89.22	89.05	88.89	88.89	89.05	89.22	89.55	88.97	89.05	88.97	89.05	87.23	87.06	86.4	86.98	89.39	89.05	89.05	88.97	89.22	88.89	89.39	88.89	89.8	89.05	89.05	89.55	87.89	89.88	89.05	89.72	87.89	88.39	88.06	88.72	89.55
Seq240	89.94	86.65	92.99	87.73	87.73	86.45	89.39	89.55	89.55	89.39	87.31	89.55	89.47	89.39	89.22	89.39	89.39	89.55	89.88	87.89	87.65	89.72	89.47	89.55	87.56	87.4	87.06	87.48	90.22	89.55	89.22	87.31	89.55	87.56	89.55	89.39	90.3	89.39	89.22	89.72	88.06	88.72	87.73	88.39	86.4	88.39	88.23	86.57	87.23
Seq241	89.64	85.74	92.36	86.73	86.73	85.92	88.56	88.72	88.72	88.56	86.32	88.72	88.81	88.72	88.56	88.56	88.56	88.72	88.72	86.9	86.65	88.89	88.64	88.72	86.73	86.57	86.24	86.57	89.39	88.72	88.56	86.32	88.81	86.57	88.89	88.56	89.47	88.39	88.56	89.05	87.4	88.23	87.06	87.89	85.74	87.73	87.73	86.73	86.57
Seq242	90.84	86.82	93.63	87.4	87.4	87.24	89.72	89.88	89.88	89.72	87.15	89.72	89.8	89.72	89.55	89.72	89.72	89.88	89.88	87.73	87.48	90.05	89.8	89.88	87.23	87.06	86.73	87.56	90.22	89.88	89.55	87.15	89.88	87.4	89.88	89.72	90.63	89.39	89.55	90.05	88.06	88.72	87.73	88.39	86.4	88.39	88.23	86.9	87.06
Seq243	90.24	86.15	93.63	87.4	87.4	86.71	89.39	89.22	89.22	89.39	87.31	89.72	89.8	89.39	89.55	89.05	89.05	89.55	89.39	88.23	87.65	89.39	89.47	89.55	87.23	87.06	86.73	86.9	89.55	89.55	89.55	87.65	89.55	87.56	89.88	89.39	89.97	89.39	89.55	90.05	88.06	88.72	87.4	88.39	86.07	88.23	88.89	86.9	87.06
Seq244	88.74	84.99	92.99	88.23	88.23	84.08	88.72	88.89	88.89	88.72	86.98	88.89	88.81	88.72	88.56	89.05	88.72	88.89	89.22	87.23	87.48	88.89	88.97	89.05	87.06	86.9	86.57	87.31	89.55	88.89	88.56	86.98	88.89	87.23	88.89	88.72	88.39	88.72	88.56	89.05	87.23	87.89	87.73	87.4	86.9	87.06	87.4	86.4	86.73
Seq245	89.04	87.89	94.27	88.06	88.06	88.29	89.22	89.22	89.55	89.39	88.97	89.47	89.47	89.39	89.55	89.39	89.39	89.22	89.39	89.22	88.97	89.55	89.64	89.55	87.23	87.06	86.4	86.82	89.22	89.55	89.55	88.97	89.72	88.89	89.55	89.39	90.22	89.39	89.22	89.72	88.39	90.22	89.88	89.55	88.06	88.56	88.23	87.89	88.72
Seq246	87.54	85.82	89.81	86.07	86.07	85.39	86.57	86.73	86.73	86.57	84.49	86.57	86.65	86.57	86.4	86.57	86.57	86.73	86.57	84.08	84.33	86.73	86.65	86.73	86.9	86.73	86.4	85.16	87.06	86.73	86.4	84.16	86.73	84.41	86.73	86.57	87.15	86.24	86.4	86.9	87.56	88.23	87.56	87.73	87.89	87.4	87.06	85.74	87.73
Seq247	87.24	85.49	90.45	86.07	86.07	84.61	86.4	86.57	86.57	86.4	84.33	86.57	86.48	86.4	86.24	86.4	86.4	86.57	86.73	83.91	84.16	86.57	86.48	86.57	87.06	86.9	86.57	85.41	86.9	86.57	86.24	84	86.57	84.25	86.57	86.4	86.98	86.4	86.24	86.73	87.4	87.73	87.4	87.4	87.23	87.56	86.9	85.24	87.56
Seq248	86.94	85.82	90.45	85.9	85.9	84.87	87.06	87.23	87.23	87.06	84.66	87.23	87.15	87.06	86.9	87.06	87.06	87.23	87.4	84.58	84.83	87.23	87.15	87.23	87.23	87.06	86.73	85.07	87.56	87.23	86.9	84.66	87.23	84.91	87.23	87.06	87.48	87.06	86.9	87.4	87.06	87.73	87.06	87.23	87.06	87.23	86.73	85.24	87.23
Seq249	90.54	87.98	94.9	88.06	88.06	88.29	88.23	88.39	88.39	88.23	85.16	88.39	88.31	88.23	88.06	88.23	88.23	88.39	88.56	85.74	85.32	88.39	88.64	88.72	88.23	88.06	87.73	86.65	88.72	88.39	88.06	85.49	88.39	85.41	88.39	88.23	89.3	88.23	88.06	88.56	89.39	89.88	88.89	89.72	88.23	88.72	88.72	87.23	89.05
Seq250	86.94	85.74	89.81	86.07	86.07	84.87	86.57	86.73	86.73	86.57	84.49	86.73	86.65	86.57	86.4	86.57	86.57	86.73	86.9	84.08	84.33	86.73	86.65	86.73	86.9	86.73	86.4	85.24	87.06	86.73	86.4	84.16	86.73	84.41	86.73	86.57	87.15	86.57	86.4	86.9	87.23	87.89	87.23	87.4	87.23	87.4	86.73	85.74	87.4
Seq251	86.94	85.82	86.62	86.24	86.24	86.18	87.4	87.56	87.56	87.4	85.66	87.56	87.48	87.4	87.23	87.56	87.73	87.56	87.73	85.24	85.16	87.56	87.65	87.73	87.06	86.9	86.57	85.32	87.89	87.56	87.23	85.32	87.56	85.24	87.56	87.56	87.89	87.4	87.23	87.73	87.06	87.56	86.73	87.23	86.4	86.24	86.24	85.41	86.9
Seq252	90.54	87.98	94.9	88.06	88.06	88.29	88.23	88.39	88.39	88.23	85.16	88.39	88.31	88.23	88.06	88.23	88.23	88.39	88.56	85.74	85.32	88.39	88.64	88.72	88.23	88.06	87.73	86.65	88.72	88.39	88.06	85.49	88.39	85.41	88.39	88.23	89.3	88.23	88.06	88.56	89.39	89.88	88.89	89.72	88.23	88.72	88.72	87.23	89.05
Seq253	90.24	87.81	94.9	87.89	87.89	88.03	88.06	88.23	88.23	88.06	85.32	88.56	88.47	88.39	88.23	88.06	88.06	88.23	88.39	85.9	85.49	88.23	88.47	88.56	88.39	88.23	87.89	86.48	88.56	88.23	88.23	85.66	88.39	85.57	88.56	88.06	89.14	88.39	88.23	88.72	89.22	90.05	88.72	89.88	88.06	88.56	88.89	87.4	89.22
Seq254	85.74	84.99	87.9	85.57	85.57	84.08	85.9	86.07	86.07	85.9	84	86.07	85.99	85.9	85.74	86.07	86.24	86.07	86.24	83.58	83.83	86.07	85.99	86.07	86.73	86.57	86.24	84.74	86.57	86.07	85.74	84	86.07	83.91	86.07	86.07	86.48	85.9	85.74	86.24	86.9	87.56	86.9	87.06	86.9	87.06	86.4	85.41	86.9
Seq255	86.94	86.98	86.62	85.74	85.74	86.97	86.9	87.06	87.06	86.9	84.33	86.9	86.98	86.9	86.73	86.9	86.9	87.06	86.9	84.58	84.66	87.23	87.15	87.23	87.4	87.23	86.9	84.99	87.4	87.06	86.73	84.33	87.06	84.58	87.06	86.9	88.06	86.57	86.73	87.23	87.23	87.73	86.57	87.4	86.24	86.73	86.4	86.07	87.06
Seq256	86.34	85.32	89.17	86.24	86.24	84.61	85.9	86.07	86.07	85.9	83.67	86.07	85.99	85.9	85.74	86.07	85.9	86.07	86.24	83.58	83.83	86.07	85.99	86.07	86.73	86.57	86.24	85.41	86.57	86.07	85.74	84	86.07	83.91	86.07	86.07	86.82	85.9	85.74	86.24	87.56	88.23	87.56	87.73	87.56	87.73	87.06	85.74	87.56
Seq257	86.64	85.16	89.81	85.9	85.9	84.61	86.73	86.9	86.9	86.73	84.33	86.9	86.82	86.73	86.57	86.73	86.73	86.9	87.06	84.25	84.49	86.9	86.82	86.9	86.73	86.57	86.24	85.07	87.23	86.9	86.57	84.33	86.9	84.58	86.9	86.73	87.31	86.73	86.57	87.06	87.06	87.73	87.06	87.23	87.06	87.23	86.57	84.91	87.23
Seq258	86.64	84.99	90.45	86.07	86.07	84.08	87.23	87.06	87.06	87.23	85.16	87.4	87.31	86.9	87.06	86.9	86.9	87.4	87.4	85.07	85.32	87.06	87.31	87.4	86.57	86.4	86.07	85.24	87.4	87.4	87.06	85.16	87.23	85.41	87.4	87.23	87.31	87.23	87.06	87.56	87.23	87.89	87.23	87.4	87.23	87.4	87.06	85.07	87.4
Seq259	86.94	85.32	91.08	85.9	85.9	84.87	86.73	86.9	86.9	86.73	84.66	86.9	86.82	86.73	86.57	86.73	86.73	86.9	87.06	84.25	84.49	86.9	86.82	86.9	87.06	86.9	86.24	85.07	87.23	86.9	86.57	84.33	86.9	84.58	86.9	86.73	86.98	86.73	86.57	87.06	87.56	87.89	87.23	87.4	87.23	87.4	87.06	85.74	87.23
Seq260	87.24	85.66	91.08	86.24	86.24	85.13	86.73	86.9	86.9	86.73	84.33	86.9	86.82	86.73	86.57	86.73	86.73	86.9	87.06	84.25	84.49	86.9	86.82	86.9	87.4	87.23	86.57	85.41	87.23	86.9	86.57	84.33	86.9	84.58	86.9	86.73	87.31	86.73	86.57	87.06	87.56	88.23	87.56	87.73	87.56	87.73	87.06	85.74	87.56
Seq261	86.34	85.57	89.81	85.57	85.57	84.61	86.4	86.57	86.57	86.4	84.33	86.57	86.48	86.4	86.24	86.4	86.4	86.57	86.73	83.91	84.16	86.57	86.48	86.57	87.4	87.23	86.9	84.58	86.9	86.57	86.24	84	86.57	84.25	86.57	86.4	86.98	86.4	86.24	86.73	86.73	87.06	86.4	86.9	86.73	86.57	85.9	85.24	86.57
Seq262	87.24	85.57	89.17	86.07	86.07	85.13	87.23	87.4	87.4	87.23	84.83	87.23	87.31	87.23	87.06	87.23	87.23	87.4	87.23	84.74	84.99	87.4	87.31	87.4	86.9	86.73	86.4	85.32	87.73	87.4	87.06	84.83	87.4	85.07	87.4	87.23	87.81	86.9	87.06	87.56	87.56	88.23	87.56	87.73	87.56	87.73	87.06	85.74	87.73
Seq263	86.34	86.32	86.62	85.07	85.07	85.66	86.24	86.4	86.4	86.24	83.67	86.4	86.32	86.24	86.07	86.24	86.24	86.4	86.57	83.91	84	86.57	86.48	86.57	86.9	86.73	86.4	84.58	86.4	86.4	86.07	83.67	86.4	83.91	86.4	86.24	87.23	86.24	86.07	86.57	86.57	86.73	85.57	86.4	85.57	85.9	85.74	85.24	86.4
Seq264	87.54	86.32	89.17	86.57	86.57	85.92	87.23	87.23	87.56	87.4	84.99	87.23	87.15	87.06	87.23	87.4	87.06	87.23	87.4	85.24	85.16	87.56	87.48	87.4	87.06	86.9	86.57	85.32	87.73	87.56	87.23	84.99	87.56	85.24	87.23	87.4	87.98	87.23	86.9	87.4	87.56	87.89	87.4	87.56	86.73	86.57	86.73	85.41	87.23
Seq265	86.94	85.49	91.08	86.24	86.24	85.13	86.57	86.9	86.9	86.73	84.66	86.57	86.48	86.4	86.57	86.73	86.4	86.57	86.73	84.25	84.66	86.9	86.65	86.57	87.06	86.9	86.24	85.07	86.9	86.9	86.57	84.66	86.9	84.91	86.57	86.73	87.23	86.57	86.24	86.73	87.23	87.89	87.56	87.4	87.56	87.4	86.73	85.41	87.23
Seq266	86.64	86.98	87.26	85.9	85.9	86.71	86.73	86.9	86.9	86.73	83.83	86.9	86.82	86.73	86.57	86.73	86.73	86.9	87.06	84.08	84.16	87.06	86.98	87.06	87.23	87.06	86.73	85.41	87.23	86.9	86.57	83.83	86.9	84.08	86.9	86.73	88.23	86.73	86.57	87.06	87.4	87.56	86.4	87.23	86.07	86.57	86.57	85.9	86.9
Seq267	89.64	87.56	94.27	87.4	87.4	87.76	87.73	87.73	88.06	87.89	84.83	88.06	87.98	87.89	88.06	87.89	87.56	87.73	87.89	85.41	84.99	88.06	88.14	88.06	88.06	87.89	87.56	85.82	88.06	88.06	88.06	85.16	88.23	85.07	88.06	87.89	88.89	88.06	87.73	88.23	88.39	89.55	88.23	89.05	87.23	87.73	88.06	86.9	88.39
Seq268	86.94	85.82	89.81	86.24	86.24	85.39	87.06	87.23	87.23	87.06	84.66	87.23	87.15	87.06	86.9	87.06	87.06	87.23	87.4	84.58	84.83	87.23	87.15	87.23	87.4	87.23	86.9	85.57	87.56	87.23	86.9	84.66	87.23	84.91	87.23	87.06	87.65	87.06	86.9	87.4	87.4	88.06	87.4	87.56	87.4	87.56	86.9	85.57	87.56
Seq269	87.24	85.66	90.45	86.4	86.4	85.13	86.9	87.4	87.4	86.9	84.49	87.06	86.98	87.23	86.73	86.9	87.23	87.06	87.56	84.41	84.66	87.06	86.98	87.06	87.23	87.06	86.73	85.57	87.73	87.06	86.73	84.49	87.06	84.74	87.06	86.9	87.48	86.9	86.73	87.23	87.89	88.23	87.56	87.4	87.23	87.73	87.06	85.74	87.73
Seq270	86.04	85.32	88.54	85.9	85.9	84.34	85.9	86.07	86.07	85.9	84	86.07	85.99	85.9	85.74	86.07	86.24	86.07	86.24	83.58	83.83	86.07	85.99	86.07	86.73	86.57	86.24	85.07	86.57	86.07	85.74	84	86.07	83.91	86.07	86.07	86.82	85.9	85.74	86.24	87.56	87.89	87.23	87.4	87.23	87.4	86.73	86.07	87.23
Seq271	86.94	85.99	88.54	87.23	87.23	85.39	87.4	87.56	87.56	87.4	84.99	87.56	87.48	87.4	87.23	87.4	87.4	87.56	87.73	85.24	85.16	87.56	87.65	87.73	86.9	86.73	86.4	85.82	87.89	87.56	87.23	84.99	87.56	85.57	87.56	87.4	87.89	87.4	87.23	87.73	87.4	88.39	87.4	87.89	87.06	86.9	86.57	85.41	87.56
Seq272	86.04	85.16	90.45	85.74	85.74	84.61	85.9	86.07	86.07	85.9	84.16	86.07	85.99	85.9	85.74	85.9	85.9	86.07	86.24	83.75	84.08	86.07	85.99	86.07	87.06	86.9	86.57	84.49	86.4	86.07	85.74	83.83	86.07	84.08	86.07	85.9	86.48	85.9	85.74	86.24	86.24	86.9	86.24	87.06	86.9	86.4	86.07	84.41	86.4
Seq273	87.24	85.99	87.9	87.06	87.06	85.66	87.56	87.73	87.73	87.56	85.16	87.56	87.65	87.56	87.4	87.56	87.56	87.73	87.56	85.41	85.32	87.73	87.81	87.89	86.73	86.57	86.24	85.74	88.06	87.73	87.4	85.16	87.73	85.74	87.73	87.56	88.06	87.23	87.4	87.89	87.56	88.56	87.56	88.06	87.23	87.06	86.73	85.57	87.73
Seq274	86.04	85.32	88.54	85.9	85.9	84.34	85.9	86.07	86.07	85.9	84	86.07	85.99	85.9	85.74	86.07	86.24	86.07	86.24	83.58	83.83	86.07	85.99	86.07	86.73	86.57	86.24	85.07	86.57	86.07	85.74	84	86.07	83.91	86.07	86.07	86.82	85.9	85.74	86.24	87.56	87.89	87.23	87.4	87.23	87.4	86.73	86.07	87.23
Seq275	86.64	85.24	89.81	86.24	86.24	84.34	85.9	86.07	86.07	85.9	83.67	86.07	85.99	85.9	85.74	85.9	85.9	86.07	86.24	83.58	83.83	86.07	85.99	86.07	86.73	86.57	86.24	85.41	86.57	86.07	85.74	83.67	86.07	83.91	86.07	85.9	86.82	85.9	85.74	86.24	87.56	88.23	87.56	87.73	87.56	87.73	87.06	86.24	87.56
Seq276	86.94	85.32	90.45	86.4	86.4	84.61	86.07	86.24	86.24	86.07	83.83	86.24	86.15	86.07	85.9	86.07	86.07	86.24	86.4	83.75	84	86.24	86.15	86.24	86.9	86.73	86.4	85.57	86.73	86.24	85.9	83.83	86.24	84.08	86.24	86.07	86.98	86.07	85.9	86.4	87.73	88.39	87.73	87.89	87.73	87.89	87.23	86.07	87.73
Seq277	90.24	87.81	94.9	88.23	88.23	88.03	88.39	88.56	88.56	88.39	85.66	88.89	88.81	88.72	88.56	88.39	88.39	88.56	88.72	86.24	85.82	88.56	88.81	88.89	88.39	88.23	87.89	86.82	88.89	88.56	88.56	85.99	88.72	85.9	88.89	88.39	89.47	88.72	88.56	89.05	89.55	90.38	89.05	90.22	88.39	88.89	89.22	87.73	89.55
Seq278	86.04	86.32	85.99	85.24	85.24	86.18	86.07	86.24	86.24	86.07	83.17	86.24	86.15	86.07	85.9	86.07	86.07	86.24	86.4	83.08	83.5	86.4	86.32	86.4	86.57	86.4	86.07	84.74	86.57	86.24	85.9	83.17	86.24	83.42	86.24	86.07	87.56	86.07	85.9	86.4	87.23	87.23	86.07	86.9	85.74	86.24	86.4	85.57	86.57
Seq279	86.34	86.48	86.62	85.41	85.41	86.45	86.24	86.4	86.4	86.24	83.33	86.4	86.32	86.24	86.07	86.24	86.24	86.4	86.57	83.25	83.67	86.57	86.48	86.57	86.73	86.57	86.24	84.91	86.73	86.4	86.07	83.33	86.4	83.58	86.4	86.24	87.73	86.24	86.07	86.57	87.4	87.4	86.24	87.06	85.9	86.4	86.57	85.74	86.73
Seq280	87.54	86.65	88.54	86.07	86.07	86.71	87.06	87.23	87.23	87.06	83.83	87.23	87.15	87.06	86.9	87.06	87.06	87.23	87.4	83.75	84.08	87.4	87.31	87.4	86.9	86.73	86.4	85.16	87.56	87.23	86.9	83.83	87.23	84.08	87.23	87.06	88.06	87.06	86.9	87.4	87.23	87.73	86.57	87.73	86.24	86.73	86.4	86.4	86.73
Seq281	86.94	86.57	87.26	85.74	85.74	86.18	86.07	86.24	86.24	86.07	83.33	86.24	86.15	86.07	85.9	86.07	86.07	86.24	86.4	83.58	83.33	86.4	86.48	86.57	86.9	86.73	86.57	85.16	86.24	86.24	85.9	83.33	86.24	83.25	86.24	86.07	87.48	86.07	85.9	86.4	86.57	87.06	86.24	86.4	85.9	86.07	86.07	85.57	86.73
Seq282	86.34	84.99	90.45	85.57	85.57	84.34	86.24	86.4	86.4	86.24	84	86.4	86.32	86.24	86.07	86.24	86.24	86.4	86.57	83.91	84.25	86.4	86.32	86.4	86.73	86.57	85.9	84.91	86.73	86.4	86.07	84	86.4	84.25	86.4	86.24	86.82	86.24	86.07	86.57	87.06	87.56	86.9	87.06	86.9	87.06	86.57	85.07	86.9
Seq283	86.04	85.32	89.81	85.24	85.24	84.87	86.07	86.07	86.4	86.24	84.33	86.24	86.32	86.24	86.4	86.24	85.9	86.07	85.9	84.25	84.58	86.4	86.15	86.07	86.9	86.73	86.07	84.83	86.4	86.4	86.4	84.33	86.57	84.58	86.4	86.24	86.9	86.07	86.07	86.57	87.06	87.89	87.23	87.4	86.9	87.06	86.9	85.41	87.23
Seq284	87.54	85.49	90.45	85.57	85.57	85.39	86.57	86.73	86.73	86.57	84.33	86.57	86.65	86.57	86.4	86.57	86.57	86.73	86.57	84.58	84.58	86.73	86.65	86.73	86.9	86.73	86.07	84.83	86.73	86.73	86.4	84.66	86.73	84.58	86.73	86.57	87.31	86.24	86.4	86.9	87.06	87.56	87.23	87.4	86.9	87.06	86.57	85.07	86.9
Seq285	86.64	84.99	90.45	86.07	86.07	84.34	85.07	85.24	85.24	85.07	83.17	85.24	85.16	85.07	84.91	85.07	85.07	85.24	85.41	82.75	83.17	85.24	85.16	85.24	86.57	86.4	86.07	85.24	85.74	85.24	84.91	82.84	85.24	83.08	85.24	85.07	86.32	85.07	84.91	85.41	87.06	87.73	86.73	86.57	86.73	87.23	86.24	85.24	86.73
Seq286	86.64	84.83	89.81	85.41	85.41	84.61	86.4	86.57	86.57	86.4	84.16	86.4	86.48	86.4	86.24	86.4	86.4	86.24	86.4	83.75	84	86.57	86.15	86.24	85.9	85.74	85.41	84.66	87.06	86.57	86.24	83.83	86.57	84.08	86.57	86.4	86.82	85.74	86.24	86.4	87.73	87.73	87.06	87.23	87.06	87.23	87.23	85.57	87.06
Seq287	88.74	86.07	87.9	85.9	85.9	85.39	85.9	86.07	86.07	85.9	84.99	85.99	85.99	85.9	85.74	85.9	85.9	86.07	86.07	85.24	85.16	86.07	85.99	86.07	86.4	86.24	85.57	85.16	86.4	86.07	85.74	84.99	86.07	85.57	86.07	85.9	86.48	85.74	85.74	86.24	87.06	88.06	86.57	87.56	86.4	86.9	86.57	86.4	87.4
Seq288	86.64	85.66	89.81	86.73	86.73	84.61	86.24	86.4	86.4	86.24	84	86.4	86.32	86.24	86.07	86.24	86.24	86.57	86.57	83.91	84.16	86.4	86.32	86.4	86.9	86.73	86.4	85.82	86.9	86.4	86.07	84	86.4	84.25	86.4	86.24	87.15	86.24	86.07	86.57	87.89	88.23	87.56	87.73	87.56	87.73	87.06	85.74	87.56
Seq289	86.34	84.83	88.54	84.25	84.25	84.08	86.07	86.24	86.24	86.07	83.67	86.07	86.15	86.07	85.9	86.07	86.07	86.57	86.07	83.58	83.91	86.24	86.48	86.57	85.57	85.74	85.07	83.83	86.57	86.24	85.9	83.67	86.24	83.91	86.24	86.07	86.4	85.74	85.9	86.4	85.74	86.4	85.9	86.4	85.9	86.07	85.24	83.42	85.57
Seq290	85.74	84.66	87.9	84.08	84.08	84.08	85.9	86.07	86.07	85.9	83.17	85.9	85.99	85.9	85.74	85.9	85.9	86.4	85.9	83.08	83.42	86.07	85.99	86.07	85.74	85.9	85.24	83.67	86.4	86.07	85.74	83.17	86.07	83.42	86.07	85.9	86.07	85.57	85.74	86.24	85.24	85.9	85.41	85.9	85.41	85.57	84.74	83.25	85.07
Seq291	86.04	85.16	89.81	85.9	85.9	83.55	85.24	85.41	85.41	85.24	83.33	85.74	85.66	85.57	85.41	85.24	85.24	85.41	85.57	83.58	83.5	85.41	85.66	85.74	86.4	86.24	85.9	84.91	85.57	85.41	85.41	83.67	85.57	83.58	85.74	85.24	86.32	85.57	85.41	85.9	87.23	88.23	86.9	87.4	86.9	87.06	87.06	85.74	87.23
Seq292	86.94	85.32	89.81	86.07	86.07	84.61	85.9	86.07	86.07	85.9	83.83	86.07	85.99	85.9	85.74	85.9	85.9	86.07	86.24	83.75	84	86.07	86.15	86.24	86.4	86.24	85.9	85.24	86.57	86.07	85.74	83.83	86.07	84.08	86.07	85.9	86.9	85.9	85.74	86.24	87.4	87.73	87.06	87.56	87.06	87.23	86.57	85.41	86.73
Seq293	86.04	85.57	88.54	85.74	85.74	84.61	85.74	85.74	86.07	85.9	84	85.99	85.99	85.9	86.07	85.9	85.57	85.74	85.74	83.91	84.16	86.07	85.82	85.74	87.06	86.9	86.57	85.16	86.24	86.07	86.07	84	86.24	84.25	86.07	85.9	86.73	85.9	85.74	86.24	87.23	87.89	87.23	87.4	87.23	87.06	86.73	85.74	87.23
Seq294	86.34	84.74	87.9	85.9	85.9	84.08	85.9	85.74	85.74	85.9	83.33	86.07	85.99	85.57	85.74	85.57	85.57	86.07	86.07	83.58	83.5	85.74	86.15	86.24	85.41	85.24	84.91	84.49	86.4	86.07	85.74	83.33	85.9	83.58	86.07	85.9	86.24	85.9	85.74	86.24	85.74	86.57	85.41	86.24	85.07	84.91	85.74	84.74	85.24
Seq295	86.94	84.49	88.54	86.07	86.07	84.08	85.74	85.9	85.9	85.74	83.5	86.24	86.15	86.07	85.9	85.74	85.74	85.9	86.07	84.08	83.67	85.9	85.99	86.07	85.57	85.41	85.07	84.66	86.24	85.9	85.9	83.83	86.07	83.75	86.24	85.74	86.4	86.07	85.9	86.4	85.74	86.4	85.57	86.9	85.41	84.91	85.74	85.07	85.57
Seq296	89.04	86.98	94.9	89.55	89.55	84.61	90.55	90.71	90.38	90.88	87.65	90.71	90.63	90.22	90.38	90.22	90.22	90.38	90.88	87.89	87.89	90.38	90.3	90.38	87.56	87.4	86.73	89.55	90.55	90.71	90.38	87.98	90.55	87.89	90.71	90.55	89.8	90.22	90.38	90.55	90.05	90.88	90.05	90.05	89.88	90.05	90.22	90.05	89.22
Seq297	88.74	86.9	94.27	89.39	89.39	84.34	90.38	90.55	90.22	90.71	87.48	90.55	90.46	90.05	90.22	90.05	90.05	90.22	90.71	87.73	87.73	90.22	90.13	90.22	87.4	87.23	86.57	89.39	90.38	90.55	90.22	87.81	90.38	87.73	90.55	90.38	89.64	90.05	90.22	90.38	89.88	90.71	89.88	89.88	89.72	89.88	90.05	90.22	89.05
Seq298	88.44	86.32	93.63	88.72	88.72	84.61	90.22	91.04	90.71	90.55	87.15	90.22	90.3	90.55	90.05	90.22	90.55	90.05	90.71	87.4	87.4	90.38	89.97	90.05	86.73	86.57	85.9	88.97	90.88	90.38	90.05	87.48	90.38	87.4	90.38	90.22	89.8	89.55	90.05	90.22	90.38	90.38	89.88	89.88	89.72	89.55	89.88	89.88	89.05
Seq299	87.84	86.07	92.99	88.56	88.56	83.82	89.55	90.05	89.72	89.88	86.98	89.72	89.64	89.88	89.39	89.55	89.55	89.39	90.05	86.9	87.06	89.88	89.3	89.39	87.23	87.06	86.4	88.56	89.88	89.72	89.39	87.31	89.72	87.23	89.72	89.55	89.14	89.22	89.39	89.55	89.05	89.55	89.05	89.05	89.22	88.72	88.89	89.39	88.23
Seq300	89.64	86.48	94.27	88.89	88.89	85.13	90.22	90.71	90.38	90.55	87.65	90.22	90.3	90.22	90.05	89.88	90.22	90.05	90.55	87.23	87.89	90.05	89.97	90.05	87.23	87.06	86.4	88.47	90.88	90.38	90.05	87.65	90.22	87.89	90.38	90.22	89.47	89.55	90.05	90.22	90.05	90.55	90.05	90.05	89.88	89.88	89.88	90.05	89.22
Seq301	88.74	86.48	92.99	88.89	88.89	84.34	90.05	90.22	89.88	90.38	88.31	90.38	90.46	90.05	90.22	89.72	89.72	90.05	90.05	88.23	88.56	89.88	89.97	90.05	87.23	87.06	86.4	88.72	90.38	90.22	90.22	88.31	90.22	88.56	90.55	90.05	89.39	89.88	90.22	90.55	89.88	90.88	90.05	90.05	89.72	89.72	90.05	90.05	88.89
Seq302	89.64	86.48	94.27	89.72	89.72	84.08	90.38	90.55	90.22	90.71	87.98	90.38	90.46	90.05	90.22	90.05	90.38	90.22	90.38	87.89	87.89	90.22	90.13	90.22	87.06	86.9	86.24	89.47	90.55	90.55	90.22	87.98	90.38	87.89	90.55	90.38	89.64	89.72	90.22	90.38	89.88	90.71	89.88	89.88	89.72	89.88	90.05	90.22	89.05
Seq303	88.14	86.4	94.27	88.56	88.56	84.34	89.55	89.72	89.72	89.88	86.65	89.72	89.64	89.55	89.39	89.22	89.55	89.39	90.22	87.23	87.06	89.39	89.3	89.39	87.23	87.06	86.4	89.05	89.88	89.72	89.39	86.98	89.55	86.9	89.72	89.55	88.97	89.22	89.39	89.55	89.72	90.22	89.39	89.39	88.89	89.39	89.55	89.55	88.56
Seq304	88.44	86.15	94.9	88.89	88.89	83.82	89.72	90.22	89.88	90.05	87.15	90.22	90.13	90.05	89.88	89.39	89.72	89.55	90.38	87.4	87.4	89.55	89.47	89.55	87.56	87.4	86.73	88.89	90.22	89.88	89.88	87.48	89.88	87.4	90.22	89.72	88.97	89.72	89.88	90.05	89.72	90.55	89.39	89.72	89.22	89.72	89.88	89.72	88.89
Seq305	88.44	86.98	94.9	89.22	89.22	84.87	90.38	90.38	90.38	90.88	87.31	90.38	90.3	89.88	90.38	90.22	89.88	90.38	90.55	87.56	87.56	90.38	90.46	90.38	87.23	87.06	86.4	89.14	90.22	90.71	90.38	87.65	90.55	87.56	90.38	90.55	89.88	90.38	90.38	90.55	89.72	90.88	90.05	89.88	90.05	89.88	89.88	89.55	88.72
Seq306	89.64	86.82	93.63	89.88	89.88	84.87	89.72	89.88	89.55	90.05	87.48	89.72	89.8	89.39	89.55	89.55	89.72	89.88	89.72	87.4	87.4	89.55	89.8	89.88	86.9	86.73	86.07	89.64	89.88	89.88	89.55	87.81	89.72	87.4	89.88	89.88	89.14	89.39	89.55	90.05	89.39	90.55	89.72	89.72	89.55	89.72	89.55	89.72	88.89
Seq307	86.94	85.16	93.63	87.4	87.4	83.82	88.72	89.05	89.05	89.22	86.15	89.05	88.97	88.89	89.05	88.56	88.56	88.39	89.22	86.4	86.4	88.72	88.47	88.39	85.9	85.74	85.07	87.06	89.05	89.05	89.05	86.48	89.05	86.4	89.05	88.89	88.23	88.72	88.72	88.89	87.73	88.06	87.56	87.56	87.4	86.9	87.89	88.23	86.73
Seq308	87.84	87.15	93.63	89.22	89.22	85.13	90.38	90.55	90.22	90.71	87.98	90.55	90.46	90.05	90.22	90.05	90.05	90.38	90.71	88.23	88.23	90.22	90.3	90.38	87.56	87.4	86.73	88.97	90.38	90.55	90.22	88.31	90.38	88.23	90.55	90.38	89.55	90.22	90.22	90.55	89.55	90.22	89.72	90.05	89.55	89.39	89.72	90.05	88.89
Seq309	87.54	86.57	94.27	89.05	89.05	84.34	89.72	89.88	89.88	90.05	87.31	89.88	89.8	89.72	89.55	89.39	89.72	89.55	90.38	87.89	87.73	89.55	89.47	89.55	87.06	86.9	86.24	88.56	90.05	89.88	89.55	87.65	89.72	87.56	89.88	89.72	89.14	89.39	89.55	89.72	89.55	90.05	89.22	89.72	88.72	89.22	89.39	89.39	88.39
Seq310	89.34	86.48	94.9	89.22	89.22	85.13	90.22	90.71	90.38	90.55	87.65	90.22	90.3	90.22	90.05	89.88	90.22	90.05	90.55	87.56	87.89	90.05	89.97	90.05	87.23	87.06	86.4	88.47	90.22	90.38	90.05	87.98	90.22	87.89	90.38	90.22	89.3	89.55	90.05	90.22	90.05	90.22	89.72	89.72	89.88	89.05	89.88	89.72	88.89
Seq311	87.24	85.57	92.36	88.56	88.56	83.55	89.39	89.88	89.55	89.72	86.65	89.55	89.47	89.39	89.22	89.05	89.72	89.22	90.05	86.57	86.57	89.22	89.14	89.22	86.57	86.4	85.74	88.47	89.88	89.55	89.22	86.65	89.39	86.57	89.55	89.39	88.64	89.05	89.22	89.39	89.05	89.39	88.72	89.05	89.22	88.72	89.22	89.39	88.23
Seq312	89.04	86.15	94.9	90.05	90.05	84.61	89.55	89.72	89.39	89.88	87.98	89.88	89.97	89.55	89.72	89.22	89.55	89.39	89.55	87.89	87.89	89.39	89.64	89.72	86.57	86.4	85.74	88.89	89.72	89.72	89.72	87.98	89.72	87.89	90.05	89.55	89.3	89.22	89.72	89.88	89.55	91.04	89.88	90.22	89.39	89.88	90.05	89.88	89.05
Seq313	87.24	85.49	93.63	88.72	88.72	83.29	89.05	89.22	88.89	89.39	87.48	89.22	89.14	88.72	88.89	88.72	88.72	89.55	89.39	87.4	87.73	88.89	89.14	89.22	86.4	86.57	85.57	88.06	88.72	89.22	88.89	87.81	89.05	87.73	89.22	89.05	88.31	89.05	88.89	89.39	88.89	89.72	89.22	89.22	90.05	88.56	89.05	89.55	88.39
Seq314	89.34	86.15	95.54	89.88	89.88	84.34	90.05	90.38	90.38	90.55	88.14	90.22	90.3	90.22	90.38	89.88	89.88	89.72	90.22	88.39	88.39	90.05	90.13	90.05	86.4	86.24	85.57	89.39	90.38	90.38	90.38	88.47	90.38	88.39	90.38	90.22	89.55	89.72	90.05	90.22	90.88	91.21	90.71	90.71	89.55	90.38	91.04	90.05	89.55
Seq315	86.64	86.15	92.99	86.73	86.73	84.61	88.39	88.23	88.23	88.72	86.65	88.72	88.81	88.39	88.56	88.06	88.06	88.56	88.39	86.9	87.06	88.23	88.47	88.56	86.73	86.57	85.9	86.82	88.72	88.56	88.56	86.65	88.56	86.9	88.89	88.39	87.98	88.39	88.56	89.05	87.89	89.05	88.56	88.56	87.73	87.89	88.39	89.39	87.73
Seq316	88.74	85.82	94.27	89.05	89.05	83.82	90.05	90.22	89.88	90.38	88.14	90.05	90.13	89.72	89.88	89.72	89.72	90.22	89.72	88.39	88.39	89.88	90.13	90.22	86.57	86.4	85.74	88.81	90.05	90.22	89.88	88.47	90.05	88.39	90.22	90.05	89.47	89.72	89.88	90.38	89.55	90.38	89.88	89.88	89.72	89.88	89.72	89.88	89.72
Seq317	88.44	86.32	93.63	88.89	88.89	84.34	90.22	90.71	90.38	90.55	87.81	90.22	90.3	90.22	90.05	89.88	90.22	90.22	90.55	88.06	88.06	90.05	90.13	90.22	86.9	86.73	86.07	88.81	90.55	90.38	90.05	88.14	90.22	88.06	90.38	90.22	89.55	89.72	90.05	90.38	90.38	90.55	90.22	89.88	89.88	89.72	89.88	89.88	89.05
Seq318	88.74	87.15	94.27	88.72	88.72	85.66	90.55	90.38	90.22	90.71	87.65	90.22	90.3	89.88	90.22	90.05	89.88	90.05	90.22	87.89	87.89	90.22	90.05	90.05	86.9	86.73	86.07	88.47	90.22	90.55	90.22	87.98	90.38	87.89	90.38	90.38	89.55	89.64	90.05	90.22	89.22	90.05	90.22	89.72	88.72	89.72	89.39	89.22	88.72
Seq319	88.14	85.9	94.27	88.72	88.72	83.55	90.05	90.55	90.22	90.38	87.48	90.22	90.13	90.05	89.88	89.72	90.05	90.22	90.71	87.73	87.73	89.88	90.13	90.22	87.06	86.9	86.24	88.72	90.38	90.22	89.88	87.81	90.05	87.73	90.22	90.05	89.3	90.05	89.88	90.38	89.55	90.05	89.55	89.55	89.72	89.22	89.39	90.22	88.72
Seq320	89.04	86.82	94.27	89.39	89.39	84.34	90.05	90.22	89.88	90.38	87.81	90.22	90.13	89.72	89.88	89.72	90.05	90.22	90.38	87.73	87.73	89.88	90.13	90.22	87.4	87.23	86.57	89.39	90.05	90.22	89.88	87.81	90.05	87.73	90.22	90.05	89.47	90.05	89.88	90.38	89.55	90.71	89.88	89.88	89.72	89.88	89.72	90.22	89.05
Seq321	88.44	86.65	93.63	88.56	88.56	85.13	89.72	90.22	89.88	90.05	87.48	90.22	90.13	90.05	89.88	89.39	89.72	89.55	90.38	87.4	87.4	89.55	89.47	89.55	86.73	86.57	85.9	88.31	90.05	89.88	89.88	87.48	89.88	87.4	90.22	89.72	88.97	89.72	89.88	90.05	89.72	90.55	89.72	90.38	88.89	89.88	89.88	89.72	88.89
Seq322	88.44	85.49	94.9	88.56	88.56	83.82	89.39	89.88	89.55	89.72	86.65	89.88	89.8	89.72	89.55	89.05	89.39	89.22	90.05	86.9	86.9	89.22	89.14	89.22	87.06	86.9	86.24	88.47	89.88	89.55	89.55	86.98	89.55	86.9	89.88	89.39	88.64	89.39	89.55	89.72	89.22	89.88	88.72	89.05	88.56	89.05	89.39	89.22	88.06
Seq323	89.04	86.82	94.27	89.39	89.39	84.34	90.05	90.22	89.88	90.38	87.81	90.22	90.13	89.72	89.88	89.72	90.05	90.22	90.38	87.73	87.73	89.88	90.13	90.22	87.4	87.23	86.57	89.39	90.05	90.22	89.88	87.81	90.05	87.73	90.22	90.05	89.47	90.05	89.88	90.38	89.55	90.71	89.88	89.88	89.72	89.88	89.72	90.22	89.05
Seq324	87.54	86.65	93.63	88.23	88.23	85.39	89.55	89.72	89.55	89.72	87.15	89.22	89.3	89.22	89.22	89.05	89.22	89.05	89.55	87.4	87.4	89.22	89.05	89.05	86.73	86.57	85.9	87.73	89.55	89.55	89.22	87.48	89.39	87.4	89.39	89.39	88.89	88.64	89.22	89.22	89.05	89.55	88.89	89.72	88.89	88.72	89.22	89.05	88.23
Seq325	87.24	86.65	92.99	88.39	88.39	84.61	90.22	90.71	90.38	90.55	87.65	90.22	90.3	90.22	90.05	90.05	90.22	90.05	90.22	87.56	87.73	90.05	90.3	90.38	86.24	86.07	85.41	87.98	90.55	90.38	90.05	88.31	90.22	87.89	90.38	90.38	89.64	89.55	90.05	90.22	89.55	89.72	89.22	89.22	89.05	89.22	89.39	89.22	88.72
Seq326	86.94	86.07	91.72	88.23	88.23	84.34	89.22	89.72	89.39	89.55	86.32	89.39	89.3	89.22	89.05	88.89	89.22	89.05	89.88	86.57	86.57	89.05	88.97	89.05	86.4	86.24	85.57	87.89	89.55	89.39	89.05	86.65	89.22	86.57	89.39	89.22	88.06	88.89	89.05	89.22	89.05	89.22	88.72	88.72	87.89	88.56	88.89	89.72	87.89
Seq327	87.54	86.32	92.99	88.89	88.89	84.87	89.88	90.38	90.05	90.22	87.48	89.88	89.97	89.88	89.72	89.55	89.88	90.38	90.22	87.73	87.73	89.72	89.97	90.05	86.9	87.06	86.07	88.56	90.38	90.05	89.72	87.81	89.88	87.73	90.05	89.88	89.22	89.72	89.72	90.22	89.55	89.88	89.39	89.72	89.55	89.05	89.39	89.72	88.56
Seq328	87.84	86.24	93.63	87.89	87.89	84.08	89.39	89.22	89.22	89.72	87.31	89.88	89.8	89.39	89.55	89.05	89.05	89.55	89.72	87.89	87.4	89.22	89.8	89.88	86.4	86.24	85.57	88.39	89.22	89.55	89.55	87.31	89.55	87.23	89.88	89.39	89.3	89.72	89.55	90.05	88.72	89.39	88.56	89.22	88.06	88.23	89.22	88.39	88.56
Seq329	87.24	85.99	93.63	88.39	88.39	84.08	89.39	89.55	89.55	89.72	86.65	89.55	89.47	89.39	89.22	89.05	89.39	89.55	90.05	87.56	87.06	89.22	89.14	89.22	86.73	86.9	85.9	88.23	89.72	89.55	89.22	86.98	89.39	86.9	89.55	89.39	89.05	89.05	89.22	89.39	89.55	90.05	89.22	89.22	89.39	88.56	89.05	89.88	89.05
Seq330	88.14	86.82	94.9	89.05	89.05	84.34	90.05	90.22	89.88	90.38	87.81	90.55	90.46	90.05	90.22	89.72	89.72	90.22	90.38	88.06	88.06	89.88	90.13	90.22	87.73	87.56	86.9	89.05	90.05	90.22	90.22	88.14	90.22	88.06	90.55	90.05	89.47	90.38	90.22	90.71	89.55	90.71	89.88	90.22	89.72	89.55	90.05	90.22	89.39
Seq331	88.44	85.82	95.54	88.39	88.39	84.61	89.05	89.05	89.05	89.39	86.32	89.05	89.14	88.89	88.89	88.72	88.89	88.89	89.22	86.9	86.73	88.89	89.14	89.22	86.4	86.24	85.57	87.48	89.22	89.22	88.89	86.82	89.05	86.57	89.22	89.05	88.72	88.39	89.22	89.05	89.39	90.38	89.55	89.22	89.05	88.89	89.05	89.22	88.56
Seq332	87.84	85.99	93.63	88.39	88.39	84.61	89.39	89.88	89.55	89.72	86.65	89.55	89.47	89.39	89.22	89.05	89.39	89.55	90.05	86.9	86.9	89.22	89.14	89.22	86.4	86.57	85.57	87.73	89.72	89.55	89.22	86.98	89.39	86.9	89.55	89.39	88.72	89.05	89.22	89.39	89.22	89.72	88.89	88.89	89.39	88.23	89.05	89.55	88.06
Seq333	89.64	86.82	94.9	89.22	89.22	85.13	90.05	90.22	89.88	90.38	87.65	90.05	90.13	89.72	89.88	89.72	89.72	90.22	90.05	87.89	87.89	89.88	90.46	90.55	87.23	87.06	86.4	89.3	90.05	90.22	89.88	87.98	90.05	87.89	90.22	90.05	89.64	89.72	89.88	90.38	89.88	90.88	90.05	90.05	90.22	90.05	90.05	89.72	89.22
Seq334	88.14	85.82	94.27	88.56	88.56	84.34	89.55	90.05	89.72	89.88	86.82	89.72	89.64	89.55	89.39	89.22	89.55	89.72	90.22	87.06	87.06	89.39	89.3	89.39	86.24	86.4	85.41	87.73	89.88	89.72	89.39	87.15	89.55	87.06	89.72	89.55	88.89	89.22	89.39	89.55	89.39	89.88	89.05	89.05	89.55	88.39	89.22	89.39	88.23
Seq335	88.44	85.49	95.54	88.06	88.06	84.34	88.89	88.89	88.89	89.22	86.65	88.89	88.97	89.05	88.72	88.56	88.72	89.05	89.05	86.9	86.73	88.72	88.97	89.05	85.9	86.07	85.07	87.06	89.05	89.05	88.72	86.82	88.89	86.9	89.05	88.89	88.39	88.23	89.05	88.89	89.05	90.05	88.89	88.89	89.39	88.72	88.72	88.56	88.06
Seq336	88.14	85.49	94.9	88.23	88.23	83.82	89.22	89.72	89.39	89.55	86.82	89.39	89.3	89.22	89.05	88.89	89.22	89.05	89.88	87.06	87.06	89.05	88.97	89.05	86.24	86.07	85.41	87.56	89.55	89.39	89.05	87.15	89.22	87.06	89.39	89.22	88.39	88.89	89.05	89.22	89.05	89.55	88.72	88.72	88.89	88.06	88.89	88.72	88.06
Seq337	88.44	86.48	94.9	89.22	89.22	84.61	89.55	89.88	89.88	90.05	88.14	89.72	89.8	89.72	89.88	89.39	89.72	89.22	89.72	88.06	88.06	89.55	89.64	89.55	86.9	86.73	86.07	88.47	89.88	89.88	89.88	88.14	89.88	88.06	89.88	89.72	89.05	89.22	89.55	89.72	89.72	90.55	89.72	90.05	89.22	89.39	90.22	89.72	88.89
Seq338	87.54	85.32	93.63	87.06	87.06	84.61	88.89	89.05	88.72	89.22	86.48	88.89	88.97	88.56	88.72	88.56	88.56	89.05	88.89	86.73	86.4	88.72	89.3	89.39	85.24	85.07	84.41	86.9	88.89	89.05	88.72	86.48	88.89	86.4	89.05	88.89	87.56	88.56	88.72	89.22	87.89	88.89	88.23	88.89	88.06	88.39	88.06	87.73	88.06
Seq339	87.24	87.15	93.63	89.05	89.05	85.13	88.39	88.39	88.39	88.56	88.14	88.39	88.31	88.23	88.39	88.23	87.89	88.39	88.56	88.39	88.39	88.39	88.81	88.72	87.06	86.9	86.24	88.06	88.23	88.72	88.39	88.47	88.56	88.39	88.39	88.56	89.22	88.39	88.06	88.56	88.23	89.39	89.22	88.89	88.39	88.23	88.06	88.89	88.39
Seq340	88.44	85.66	92.36	86.57	86.57	85.66	89.39	89.05	89.39	89.88	86.32	89.22	89.3	88.89	89.39	89.22	88.89	89.39	89.22	86.57	86.4	89.39	89.47	89.39	85.24	85.07	84.41	86.9	89.22	89.72	89.39	86.32	89.55	86.24	89.39	89.55	88.14	89.05	89.05	89.55	88.72	88.72	88.72	89.05	87.89	88.56	89.05	88.89	87.56
Seq341	87.24	86.48	91.72	88.56	88.56	84.61	88.39	88.56	88.23	88.72	85.82	88.72	88.81	88.39	88.89	88.06	88.06	88.23	88.39	86.07	85.99	88.23	88.14	88.23	86.73	86.57	85.9	87.81	88.72	88.56	88.56	85.82	88.56	86.07	88.89	88.39	87.81	88.39	88.56	88.72	88.56	89.39	88.56	88.56	88.23	87.73	89.05	89.55	88.06
Seq342	87.24	84.49	92.36	87.23	87.23	83.55	87.89	87.73	87.73	88.23	85.66	87.89	87.98	87.89	87.73	87.56	87.89	87.73	87.89	86.24	85.74	87.73	87.65	87.73	85.07	84.91	84.25	87.48	87.89	88.06	87.73	85.66	87.89	85.57	88.06	87.89	87.23	87.23	87.73	87.89	87.89	88.56	87.73	87.73	87.89	87.06	87.73	88.39	87.23
Seq343	87.84	86.98	92.36	88.23	88.23	85.13	88.56	89.05	89.05	88.89	85.99	88.56	88.64	88.89	88.39	88.56	88.89	88.72	89.05	86.9	86.4	88.72	88.64	88.72	86.57	86.73	85.74	88.31	89.22	88.72	88.39	86.32	88.72	86.24	88.72	88.56	89.22	88.23	88.39	88.56	89.39	89.88	89.05	89.22	89.22	88.72	88.72	89.72	89.22
Seq344	89.04	86.65	94.9	88.06	88.06	84.61	89.55	89.72	89.39	89.88	87.98	89.88	89.97	89.55	89.72	89.22	89.22	89.72	89.55	88.23	88.06	89.39	89.97	90.05	86.73	86.57	85.9	88.14	89.39	89.72	89.72	88.31	89.72	88.23	90.05	89.55	89.72	89.88	89.72	90.22	88.89	90.05	88.89	89.22	88.89	88.89	88.72	89.05	88.72
Seq345	90.54	86.9	96.82	90.22	90.22	84.87	89.39	89.55	89.22	89.72	87.31	89.55	89.47	89.05	89.22	89.05	89.05	89.55	89.72	87.56	87.56	89.22	89.8	89.88	85.9	85.74	85.41	89.05	89.39	89.55	89.22	87.65	89.39	87.56	89.55	89.39	89.64	89.39	89.22	89.72	89.88	90.88	89.72	90.05	89.22	89.72	89.72	90.05	89.22
Seq346	91.14	87.31	95.54	90.05	90.05	87.76	87.4	87.56	87.56	87.4	85.66	87.56	87.48	87.4	87.23	87.4	87.4	87.56	87.89	86.57	85.99	87.73	87.81	87.89	86.4	86.24	86.24	89.64	87.89	87.56	87.23	85.99	87.56	85.9	87.56	87.4	88.56	87.73	87.23	87.73	90.71	92.21	92.54	92.04	90.88	91.54	90.38	89.72	91.21
Seq347	90.84	86.82	94.9	89.22	89.22	87.5	87.23	87.4	87.4	87.23	85.82	87.73	87.65	87.56	87.4	87.23	87.23	87.06	87.73	86.4	85.82	87.56	87.31	87.4	85.9	85.74	85.74	88.81	87.73	87.4	87.4	85.82	87.56	85.74	87.73	87.23	88.23	87.56	87.4	87.56	90.71	92.04	92.04	91.87	90.05	91.21	90.71	89.55	91.04
Seq348	89.34	86.65	95.54	89.39	89.39	86.71	86.73	87.23	87.23	86.73	84.99	87.23	87.15	87.4	86.9	86.73	87.06	86.9	87.56	85.9	85.32	87.06	87.15	87.23	86.07	85.9	85.9	88.97	87.56	86.9	86.9	85.32	87.06	85.24	87.23	86.73	87.89	87.4	86.9	87.4	90.38	91.87	91.54	91.71	90.22	90.88	90.05	89.39	90.88
Seq349	90.54	86.82	95.54	89.55	89.55	87.24	87.23	87.73	87.73	87.23	85.49	87.4	87.31	87.56	87.06	87.23	87.56	87.4	88.06	86.4	85.82	87.56	87.65	87.73	85.9	85.74	85.74	89.14	88.06	87.4	87.06	85.82	87.4	85.74	87.4	87.23	88.39	87.56	87.06	87.56	90.88	91.71	92.04	91.87	90.71	91.21	90.22	89.22	90.71
Seq350	89.94	86.82	94.9	89.39	89.39	87.24	86.9	87.23	87.56	87.06	85.32	86.9	86.82	87.06	86.9	87.06	87.06	86.9	87.56	85.9	85.32	87.4	87.31	87.23	85.74	85.57	85.57	88.97	87.56	87.23	86.9	85.32	87.23	85.24	86.9	87.06	87.98	87.23	86.57	87.06	90.22	91.54	91.71	90.88	90.38	90.71	89.55	89.22	90.38
Seq351	89.94	86.48	94.9	89.05	89.05	86.71	86.4	86.57	86.57	86.4	84.66	86.57	86.65	86.4	86.24	86.4	86.4	86.57	86.9	85.57	84.99	86.73	86.82	86.9	85.57	85.41	85.41	88.64	86.9	86.57	86.24	85.16	86.57	84.91	86.57	86.4	87.56	86.73	86.24	86.73	89.72	91.21	91.54	91.04	89.88	90.55	89.39	89.05	90.55
Seq352	91.14	86.98	96.18	89.39	89.39	87.76	87.4	87.89	87.89	87.4	85.66	87.89	87.81	88.06	87.56	87.4	87.73	87.56	88.23	86.57	85.99	87.73	87.81	87.89	86.4	86.24	85.9	88.97	88.23	87.56	87.56	85.99	87.73	86.24	87.89	87.4	88.56	88.06	87.56	88.06	90.38	92.04	91.87	91.71	90.22	90.88	90.05	89.72	90.88
Seq353	90.24	86.32	95.54	89.05	89.05	86.71	86.9	87.06	87.06	86.9	85.66	87.4	87.31	87.23	87.06	86.57	86.9	87.06	87.56	86.57	85.99	86.9	87.31	87.4	85.74	85.57	85.24	88.64	87.4	87.06	87.06	85.99	87.06	85.9	87.4	86.9	87.73	87.56	87.06	87.56	90.05	91.54	91.87	91.38	89.88	90.55	90.05	89.39	90.88
Seq354	89.64	86.15	94.9	89.22	89.22	86.71	85.9	86.07	86.07	86.24	84.49	86.07	85.99	85.9	85.74	85.9	86.24	86.07	86.4	85.07	84.49	86.24	86.32	86.4	85.24	85.07	85.07	88.47	86.4	86.07	85.74	84.49	86.07	84.74	86.07	85.9	87.06	86.24	85.74	86.24	89.72	90.88	91.21	90.88	89.72	90.38	89.39	88.56	89.88
Seq355	92.04	86.82	94.27	89.39	89.39	88.29	87.73	87.89	87.89	87.73	86.32	87.73	87.81	87.73	87.56	87.73	87.73	87.89	87.89	86.9	86.32	88.06	88.14	88.23	85.57	85.41	85.41	88.72	88.23	87.89	87.56	86.32	87.89	86.24	87.89	87.73	88.89	87.73	87.56	88.06	90.05	91.54	91.87	92.04	89.88	90.88	89.72	89.72	90.55
Seq356	90.54	86.65	95.54	89.72	89.72	87.24	87.06	87.23	87.23	87.06	85.66	87.56	87.48	87.4	87.23	87.06	87.06	87.23	87.56	86.24	85.66	87.4	87.48	87.56	86.07	85.9	85.9	88.97	87.56	87.23	87.23	85.66	87.4	85.57	87.56	87.06	87.89	87.73	87.23	87.73	90.05	91.87	91.87	91.71	90.22	90.88	90.05	89.39	90.88
Seq357	90.54	87.15	94.9	89.72	89.72	88.03	87.06	87.23	87.23	87.06	85.66	87.06	87.15	87.06	86.9	87.06	87.06	87.23	87.23	86.24	85.99	87.4	87.48	87.56	86.07	85.9	86.24	88.89	87.56	87.23	86.9	85.99	87.23	85.9	87.23	87.06	88.72	87.06	86.9	87.4	90.38	91.87	91.87	92.04	90.22	91.21	90.05	89.72	90.88
Seq358	90.54	87.15	92.99	89.39	89.39	88.03	87.23	87.4	87.4	87.23	85.82	87.23	87.31	87.23	87.06	87.23	87.23	87.4	87.4	86.4	86.15	87.56	87.65	87.73	85.41	85.24	85.57	88.72	87.73	87.4	87.06	86.15	87.4	86.07	87.4	87.23	89.05	87.23	87.06	87.56	90.38	91.87	92.54	92.04	90.22	91.21	90.05	89.72	90.88
Seq359	90.24	87.06	91.72	89.22	89.22	87.76	86.9	87.23	87.4	86.9	85.99	86.73	86.82	87.06	86.73	86.9	87.4	86.9	87.23	86.24	85.66	87.23	87.23	87.23	84.91	84.74	84.41	88.72	87.56	87.06	86.73	85.66	87.06	85.57	86.9	86.9	87.81	86.48	86.57	87.06	90.22	91.04	91.87	91.54	89.05	90.71	89.55	88.89	90.38
Seq360	89.94	86.65	94.9	89.55	89.55	87.24	87.23	87.4	87.4	87.23	85.82	87.23	87.31	87.23	87.06	87.23	87.23	87.4	87.4	86.4	86.15	87.56	87.65	87.73	85.9	85.74	86.07	89.05	87.73	87.4	87.06	86.15	87.4	86.07	87.4	87.23	88.72	87.23	87.06	87.56	89.88	91.38	91.71	91.87	90.71	90.71	89.55	89.22	90.38
Seq361	91.14	86.48	96.82	89.39	89.39	87.24	87.56	87.89	88.23	87.73	86.15	87.56	87.48	87.73	87.56	87.73	87.73	87.56	88.23	86.73	86.15	88.06	87.81	87.73	85.24	85.07	84.74	88.56	87.89	87.89	87.56	86.15	87.89	86.07	87.56	87.73	88.56	87.89	87.23	87.73	90.38	91.54	92.54	91.87	89.88	90.55	89.39	89.55	90.88
Seq362	89.94	86.65	94.27	89.22	89.22	86.97	87.4	87.4	87.73	87.56	86.15	87.73	87.65	87.56	87.73	87.56	87.23	87.4	87.73	86.73	86.48	87.89	87.48	87.4	85.9	85.74	86.07	88.64	87.73	87.73	87.73	86.48	87.89	86.4	87.73	87.56	88.81	88.06	87.4	87.89	89.88	91.71	92.04	91.87	89.72	90.71	89.88	89.88	90.71
Seq363	89.94	86.98	95.54	89.55	89.55	88.03	86.9	86.9	87.23	87.06	85.99	87.06	87.15	87.06	87.23	87.06	86.73	86.9	86.9	86.57	86.32	87.4	87.31	87.23	86.24	86.07	86.4	88.39	87.23	87.23	87.23	86.32	87.4	86.24	87.23	87.06	88.56	87.23	86.9	87.4	89.55	91.71	91.71	91.54	90.05	90.71	89.55	89.22	90.38
Seq364	90.24	86.32	95.54	88.72	88.72	86.71	87.06	87.23	87.23	87.06	85.49	87.23	87.15	87.06	86.9	87.06	87.06	87.23	87.56	86.4	85.82	87.4	87.48	87.56	85.74	85.57	85.24	88.81	87.56	87.23	86.9	85.82	87.23	85.74	87.23	87.06	88.06	87.06	86.9	87.4	89.39	90.88	91.54	90.71	89.55	90.55	89.05	89.05	90.22
Seq365	87.54	86.48	92.36	88.06	88.06	85.92	86.57	86.73	86.73	86.57	85.16	87.06	86.98	86.9	86.73	86.57	86.57	86.73	87.06	86.07	85.49	86.9	86.98	87.06	85.9	85.74	85.74	87.81	86.73	86.73	86.73	85.49	86.9	85.41	87.06	86.57	87.4	87.23	86.73	87.23	89.05	90.71	90.22	90.71	88.89	89.88	89.05	88.72	89.55
Seq366	90.84	85.99	94.27	89.72	89.72	86.45	86.73	87.06	87.23	86.73	85.66	86.9	86.98	87.23	86.9	86.73	86.9	86.73	87.06	85.9	85.66	87.06	87.06	87.06	84.74	84.58	84.25	89.05	87.4	86.9	86.9	85.82	87.06	85.57	87.06	86.73	87.56	86.65	86.73	87.23	90.38	91.87	92.04	91.87	89.55	91.21	90.05	89.05	90.55
Seq367	89.64	86.4	92.99	87.89	87.89	85.92	86.9	87.06	87.06	86.9	85.82	87.4	87.31	87.23	87.4	86.9	86.9	87.06	87.4	86.4	85.82	87.23	87.31	87.4	86.24	86.07	86.07	87.65	87.23	87.06	87.06	85.82	87.23	85.74	87.4	86.9	87.89	87.56	87.06	87.56	89.22	90.38	90.05	90.88	88.39	89.39	89.05	89.72	89.72
Seq368	90.54	86.24	92.36	88.89	88.89	86.45	86.9	87.06	87.06	86.9	85.49	87.06	86.98	86.9	86.73	86.9	86.9	87.06	87.4	86.4	85.82	87.23	86.98	87.06	86.07	85.9	85.9	88.81	87.4	87.06	86.73	85.82	87.06	85.74	87.06	86.9	87.73	87.23	86.73	87.23	89.88	91.38	91.71	91.54	90.05	90.71	89.88	89.22	90.55
Seq369	91.44	87.89	94.9	89.72	89.72	88.03	86.4	86.57	86.57	86.4	84.66	86.57	86.48	86.4	86.24	86.4	86.4	86.57	86.9	85.57	84.99	86.73	86.82	86.9	86.24	86.07	85.74	88.97	86.9	86.57	86.24	84.99	86.57	84.91	86.57	86.4	87.56	86.73	86.24	86.73	89.72	90.88	91.21	90.71	89.22	90.22	89.39	89.39	89.88
Seq370	89.64	86.48	95.54	89.22	89.22	86.97	86.73	86.9	86.9	86.73	85.66	87.23	87.15	87.06	86.9	86.73	86.73	86.9	87.23	86.24	85.66	87.06	87.15	87.23	86.57	86.4	86.4	88.81	87.23	86.9	86.9	85.66	87.06	85.57	87.23	86.73	88.06	87.06	86.9	87.4	89.22	91.71	91.04	90.88	89.72	90.71	89.22	88.56	90.22
Seq371	90.24	86.98	95.54	89.55	89.55	87.76	87.06	87.06	87.4	87.23	85.82	86.9	86.98	86.9	87.06	87.23	86.9	87.06	87.06	86.4	86.24	87.56	87.48	87.4	85.9	85.74	86.07	88.72	87.4	87.4	87.06	86.15	87.4	86.07	87.06	87.23	88.56	87.06	86.73	87.23	89.88	91.38	92.04	91.54	90.05	91.04	89.55	89.22	90.38
Seq372	91.14	86.48	96.82	89.39	89.39	87.24	87.56	87.89	88.23	87.73	86.15	87.56	87.48	87.73	87.56	87.73	87.73	87.56	88.23	86.73	86.15	88.06	87.81	87.73	85.24	85.07	84.74	88.56	87.89	87.89	87.56	86.15	87.89	86.07	87.56	87.73	88.56	87.89	87.23	87.73	90.38	91.54	92.54	91.87	89.88	90.55	89.39	89.55	90.88
Seq373	91.14	87.48	95.54	89.88	89.88	87.76	86.57	86.73	86.73	86.57	85.16	86.73	86.65	86.57	86.4	86.57	86.57	86.73	87.06	85.74	85.49	86.9	86.98	87.06	86.24	86.07	85.74	89.3	87.4	86.73	86.4	85.16	86.73	85.41	86.73	86.57	87.73	86.9	86.4	86.9	89.88	91.04	91.38	90.88	89.72	90.38	89.55	89.22	90.05
Seq374	90.84	87.15	97.45	89.72	89.72	87.76	86.57	86.9	87.23	86.73	85.16	86.73	86.65	86.9	86.73	86.73	86.73	86.57	87.23	85.74	85.49	87.06	86.98	86.9	86.07	85.9	85.57	88.89	87.23	86.9	86.73	85.49	86.98	85.74	86.73	86.73	87.81	87.06	86.4	86.9	90.05	91.54	91.54	91.21	89.55	90.55	89.55	88.89	90.38
Seq375	90.24	87.48	94.9	89.39	89.39	87.76	86.57	87.06	87.06	86.57	84.66	86.73	86.65	86.9	86.4	86.57	86.9	86.73	87.4	85.57	84.99	86.9	86.98	87.06	86.9	86.73	86.73	88.81	87.4	86.73	86.4	84.99	86.73	84.91	86.73	86.57	87.89	86.9	86.4	86.9	90.38	91.71	91.54	91.38	89.88	90.88	89.72	89.05	90.55
Seq376	90.24	86.48	92.36	89.39	89.39	86.71	86.4	86.57	86.57	86.4	85.66	86.57	86.48	86.4	86.24	86.57	86.4	86.57	86.9	86.57	85.99	86.73	86.82	86.9	85.57	85.41	85.41	88.81	86.9	86.57	86.24	86.32	86.57	85.9	86.57	86.57	87.73	86.73	86.24	86.73	90.05	91.54	91.87	91.71	90.22	90.88	90.05	88.72	90.71
Seq377	91.44	86.32	95.54	89.39	89.39	86.18	87.56	87.56	87.89	87.73	86.15	87.4	87.48	87.4	87.56	87.73	87.4	87.56	87.56	87.06	86.48	88.06	87.98	87.89	85.9	85.74	85.41	88.72	87.73	87.89	87.56	86.48	87.89	86.4	87.56	87.73	88.47	87.56	87.23	87.73	89.22	91.04	91.54	91.21	89.72	90.38	89.22	89.22	89.72
Seq378	90.54	86.15	94.9	89.55	89.55	86.18	86.57	86.73	86.73	86.57	85.32	87.06	86.98	86.9	86.73	86.57	86.57	86.73	86.73	86.24	85.66	86.9	86.98	87.06	85.57	85.41	85.07	88.97	87.06	86.73	86.73	85.66	86.9	85.57	87.06	86.57	87.73	87.23	86.73	87.23	89.72	91.21	91.87	91.21	89.72	90.55	89.72	89.05	91.21
Seq379	90.24	86.65	95.54	88.56	88.56	87.5	86.57	86.73	86.73	86.57	85.16	86.73	86.65	86.57	86.4	86.57	86.57	86.73	87.06	85.74	85.16	86.9	86.98	87.06	86.24	86.07	86.07	87.89	87.06	86.73	86.4	85.16	86.73	85.07	86.73	86.57	87.73	86.57	86.4	86.9	89.22	90.71	90.71	90.22	89.72	89.72	88.89	88.56	89.72
Seq380	88.44	86.4	92.99	88.89	88.89	86.45	86.24	86.4	86.4	86.24	84.83	86.4	86.32	86.24	86.07	86.24	86.24	86.4	86.73	85.41	85.16	86.57	86.65	86.73	85.07	84.91	85.24	87.81	86.73	86.4	86.07	85.32	86.4	85.07	86.4	86.24	87.73	86.57	86.07	86.57	89.39	90.71	91.04	90.88	89.39	90.05	88.89	88.89	89.39
Seq381	88.74	85.82	95.54	87.89	87.89	86.45	86.24	87.06	86.73	86.24	84.58	86.73	86.65	86.9	86.4	86.57	86.57	86.07	87.06	85.07	84.66	86.4	86.32	86.4	84.74	84.58	84.58	87.48	87.06	86.4	86.4	84.83	86.57	84.74	86.73	86.24	87.31	86.57	86.4	86.57	88.89	90.05	90.05	89.88	88.72	89.05	88.56	87.89	89.05
Seq382	88.44	85.49	92.99	88.23	88.23	85.39	86.73	86.57	86.57	86.73	84.99	86.73	86.82	86.4	86.57	86.4	86.4	86.57	86.73	85.57	85.32	86.73	86.82	86.9	85.07	84.91	85.24	87.4	86.9	86.9	86.57	85.32	86.73	85.24	86.9	86.73	87.4	86.4	86.9	86.73	88.72	89.72	90.05	90.55	88.39	89.39	88.56	88.06	88.72
Seq383	88.44	85.49	93.63	87.89	87.89	85.39	85.9	86.07	86.07	85.9	84.33	85.9	85.99	85.9	85.74	85.57	85.9	86.73	86.24	84.91	84.66	85.9	86.32	86.4	84.74	84.91	84.91	87.31	86.4	86.07	85.74	84.66	85.9	84.58	86.07	85.9	86.9	85.9	85.74	86.24	88.56	89.72	89.88	90.55	89.05	89.55	88.23	87.56	88.72
Seq384	90.84	87.23	96.18	89.55	89.55	86.97	86.9	87.06	87.06	86.9	85.32	87.23	87.15	87.06	86.9	86.9	86.9	87.06	87.4	85.9	85.66	87.23	87.31	87.4	86.4	86.24	85.9	89.05	87.4	87.06	86.9	85.66	87.15	85.9	87.23	86.9	88.06	87.4	86.9	87.4	90.05	91.38	91.04	91.04	89.72	90.38	89.39	89.39	90.22
Seq385	87.24	85.16	94.27	87.06	87.06	85.39	85.74	85.9	85.9	86.07	84.66	86.07	85.99	85.9	85.74	85.74	85.74	85.9	85.9	85.57	85.16	86.07	86.15	86.24	84.25	84.08	84.41	86.48	85.9	85.9	85.74	84.99	85.99	84.91	86.07	85.74	87.15	85.9	85.74	86.24	88.06	89.72	89.22	89.22	87.23	88.23	87.56	86.57	88.56
Seq386	89.94	86.32	91.72	88.89	88.89	86.45	86.57	86.73	86.73	86.57	85.49	87.06	86.98	86.9	86.73	86.73	86.57	86.73	87.06	86.4	85.82	86.9	86.65	86.73	86.07	85.9	85.9	88.81	87.06	86.73	86.73	86.15	86.9	85.74	87.06	86.73	87.73	87.23	86.73	87.23	89.88	91.71	91.71	91.87	90.05	90.71	90.22	89.22	90.88
Seq387	89.04	86.32	92.36	88.56	88.56	86.71	85.9	86.07	86.07	85.9	84.66	86.24	86.15	86.07	85.9	85.9	85.9	86.07	86.4	85.24	85.07	86.24	86.32	86.4	85.9	85.74	85.74	87.73	86.4	86.07	85.9	84.99	86.15	84.91	86.24	85.9	86.9	86.4	85.9	86.4	88.89	90.55	90.38	91.04	88.39	90.05	89.05	88.72	89.55
Seq388	88.44	86.32	91.72	87.4	87.4	86.18	86.24	86.4	86.4	86.24	85.32	86.24	86.32	86.24	86.4	86.24	86.24	86.4	86.4	85.57	85.32	86.57	86.65	86.73	86.24	86.07	86.07	87.15	86.9	86.4	86.07	84.99	86.4	85.24	86.4	86.24	87.56	86.24	86.07	86.57	88.39	89.55	89.55	90.05	87.89	88.89	87.89	88.56	89.22
Seq389	88.44	85.99	91.08	87.06	87.06	85.66	86.24	86.4	86.4	86.24	85.32	86.24	86.32	86.24	86.4	86.24	86.24	86.4	86.4	85.57	85.32	86.57	86.65	86.73	85.9	85.74	85.74	86.98	86.9	86.4	86.07	84.99	86.4	85.24	86.4	86.24	87.56	86.24	86.07	86.57	88.39	89.55	89.55	90.05	87.89	88.89	87.89	88.56	89.22
Seq390	89.64	85.66	94.27	89.05	89.05	86.71	85.74	85.9	85.9	85.74	84.66	86.07	86.15	86.07	85.9	85.74	85.74	86.24	85.9	85.24	84.99	86.07	86.15	86.24	85.07	85.24	85.24	87.89	86.24	85.9	85.9	84.99	86.07	84.91	86.24	85.74	87.15	86.07	85.9	86.4	89.05	90.88	90.88	91.04	89.55	90.55	89.05	88.72	90.22
Seq391	90.24	86.15	94.27	89.55	89.55	87.5	86.24	86.4	86.4	86.24	84.83	86.24	86.32	86.24	86.07	86.24	86.24	86.73	86.4	85.41	85.16	86.57	86.65	86.73	85.24	85.41	85.41	88.39	86.73	86.4	86.07	85.16	86.4	85.07	86.4	86.24	87.65	86.24	86.07	86.57	89.55	91.04	91.38	91.21	90.05	90.71	89.22	88.89	90.05
Seq392	88.14	86.65	93.63	87.73	87.73	86.71	87.23	87.23	87.56	87.4	84.99	87.23	87.15	87.06	87.23	87.4	87.06	86.9	87.56	85.9	85.41	87.56	87.31	87.23	85.57	85.41	85.41	87.65	87.23	87.56	87.23	85.32	87.56	85.24	87.23	87.4	88.64	87.23	86.9	87.06	88.39	89.72	90.22	90.05	88.23	88.89	88.06	88.06	88.56
Seq393	90.24	85.99	94.27	89.39	89.39	87.24	86.07	86.24	86.24	86.07	84.66	86.07	86.15	86.07	85.9	86.07	86.07	86.57	86.24	85.24	84.99	86.4	86.48	86.57	85.07	85.24	85.24	88.23	86.57	86.24	85.9	84.99	86.24	84.91	86.24	86.07	87.48	86.07	85.9	86.4	89.39	90.88	91.21	91.04	89.88	90.88	89.05	88.72	89.88
Seq394	88.14	86.65	93.63	87.73	87.73	86.71	87.23	87.23	87.56	87.4	84.99	87.23	87.15	87.06	87.23	87.4	87.06	86.9	87.56	85.9	85.41	87.56	87.31	87.23	85.57	85.41	85.41	87.65	87.23	87.56	87.23	85.32	87.56	85.24	87.23	87.4	88.64	87.23	86.9	87.06	88.39	89.72	90.22	90.05	88.23	88.89	88.06	88.06	88.56
Seq395	86.04	85.16	91.72	87.06	87.06	85.13	85.24	84.91	85.24	85.74	83.17	85.24	85.16	84.74	85.57	85.07	84.74	85.24	85.07	84.08	83.5	85.41	85.32	85.24	84.25	84.08	84.08	86.57	85.24	85.57	85.24	83.67	85.41	83.75	85.24	85.41	85.74	85.57	84.91	85.41	87.56	88.89	89.39	88.23	87.06	87.89	87.56	87.73	88.39
Seq396	88.14	84.08	93.63	86.24	86.24	83.03	94.2	94.69	94.69	94.2	94.11	94.36	94.28	94.53	94.03	94.2	94.53	94.36	94.69	94.36	94.2	94.36	94.28	94.36	84.91	84.74	84.41	85.99	95.02	94.36	94.03	94.44	94.36	94.69	94.36	94.2	91.38	94.36	94.03	94.53	86.73	87.56	87.4	87.89	85.9	86.57	86.07	86.57	86.57
Seq397	89.64	85.41	94.27	87.89	87.89	84.61	95.02	95.19	95.19	95.02	94.28	95.19	95.11	95.36	94.86	95.02	95.02	95.19	95.19	94.2	94.03	95.19	95.11	95.19	85.74	85.57	85.24	87.31	95.52	95.19	94.86	94.28	95.19	94.2	95.19	95.02	92.12	95.02	94.86	95.36	87.06	88.06	88.39	88.23	86.24	87.23	86.73	86.9	87.23
Seq398	89.94	85.32	94.27	87.56	87.56	84.61	95.85	96.02	96.02	95.85	94.44	95.85	95.94	95.85	95.69	95.85	95.85	96.02	95.69	94.69	94.53	96.02	95.94	96.02	85.9	85.74	85.41	87.06	96.35	96.02	95.69	94.78	96.02	94.69	96.02	95.85	92.95	95.52	95.69	96.19	87.56	88.56	88.89	89.05	87.06	87.73	87.4	87.23	87.73
Seq399	90.24	85.49	94.27	87.89	87.89	85.39	95.69	95.85	95.85	95.69	94.28	95.69	95.77	95.69	95.52	95.69	96.02	95.85	95.52	94.53	94.36	95.85	95.77	95.85	85.74	85.57	85.24	87.06	96.19	95.85	95.52	94.61	95.85	94.53	95.85	95.69	93.12	95.36	95.52	96.02	87.73	88.72	89.05	89.22	87.23	88.23	87.4	86.9	88.23
Seq400	89.34	85.32	94.27	87.4	87.4	84.34	95.19	95.36	95.36	95.19	93.95	95.36	95.27	95.19	95.02	95.19	95.19	95.36	95.36	94.2	94.03	95.36	95.27	95.36	86.07	85.9	85.57	87.15	95.69	95.36	95.02	94.28	95.36	94.2	95.36	95.19	92.45	95.19	95.02	95.52	86.9	87.89	88.23	88.39	86.4	87.06	86.57	86.73	87.23
Seq401	89.94	85.32	94.27	87.4	87.4	85.13	95.19	95.36	95.36	95.19	94.11	95.19	95.27	95.19	95.02	95.19	95.52	95.36	95.02	94.36	94.2	95.36	95.27	95.36	85.57	85.41	85.07	86.57	95.69	95.36	95.02	94.44	95.36	94.36	95.36	95.19	92.62	94.86	95.02	95.52	87.56	88.23	88.56	88.72	86.73	87.89	87.23	86.73	88.06
Seq402	89.64	85.49	94.9	88.06	88.06	84.87	95.36	95.52	95.52	95.36	94.28	95.52	95.44	95.69	95.19	95.36	95.36	95.52	95.52	94.53	94.36	95.52	95.44	95.52	86.24	86.07	85.74	87.15	95.85	95.52	95.19	94.61	95.52	94.53	95.52	95.36	92.54	95.36	95.19	95.69	87.23	88.23	88.89	89.39	87.06	87.73	86.9	87.06	87.4
Seq403	89.04	84.49	93.63	86.73	86.73	83.82	95.02	95.19	95.19	95.02	93.95	95.02	95.11	95.02	94.86	95.02	95.02	95.19	94.86	93.86	93.7	95.19	95.11	95.19	85.74	85.57	85.24	86.4	95.52	95.19	94.86	93.95	95.19	93.86	95.19	95.02	92.12	94.69	94.86	95.36	86.73	87.73	88.06	88.23	86.24	86.9	86.57	86.4	86.9
Seq404	89.94	85.49	94.27	87.4	87.4	84.61	95.69	95.85	95.85	95.69	94.28	95.69	95.77	95.69	95.52	95.69	95.69	95.85	95.69	94.53	94.36	95.85	95.77	95.85	86.07	85.9	85.57	86.9	96.19	95.85	95.52	94.61	95.85	94.53	95.85	95.69	92.79	95.36	95.52	96.02	87.56	88.56	88.89	89.05	87.06	87.73	87.4	87.23	87.56
Seq405	88.14	85.16	94.27	87.4	87.4	84.34	94.53	94.53	94.86	94.69	94.28	94.53	94.44	94.69	94.53	94.69	94.36	94.53	94.53	94.2	94.03	94.86	94.61	94.53	85.74	85.57	85.24	86.65	94.86	94.86	94.53	94.28	94.86	94.2	94.53	94.69	92.04	94.53	94.2	94.69	86.73	87.4	88.39	88.23	85.9	86.57	86.57	86.07	86.57
Seq406	87.54	85.16	93.63	86.9	86.9	84.61	94.86	95.02	95.02	94.86	93.45	95.02	94.94	94.86	94.69	94.86	94.86	95.02	95.02	93.37	93.2	95.02	94.94	95.02	85.9	85.74	85.07	85.99	95.02	95.02	94.69	93.45	95.02	93.37	95.02	94.86	92.12	94.86	94.69	95.19	86.57	88.06	87.73	88.23	86.24	86.9	86.24	87.06	87.06
Seq407	89.04	85.16	94.9	87.4	87.4	84.61	94.53	94.69	94.69	94.53	94.11	95.02	94.94	94.86	94.69	94.53	94.53	94.69	94.69	94.03	93.86	94.69	94.94	95.02	85.9	85.74	85.41	86.32	95.02	94.69	94.69	94.11	94.86	94.03	95.02	94.53	92.12	94.86	94.69	95.19	86.9	88.56	88.56	89.05	86.73	87.4	86.9	86.4	87.73
Seq408	86.94	84.66	92.36	86.07	86.07	83.82	94.53	94.69	94.69	94.53	93.12	94.53	94.61	94.53	94.36	94.53	94.53	94.69	94.36	93.03	92.87	94.69	94.61	94.69	85.24	85.07	84.41	85.07	94.36	94.69	94.36	93.12	94.69	93.03	94.69	94.53	91.63	94.2	94.36	94.86	86.24	87.4	87.06	87.56	86.07	86.24	85.9	86.4	86.4
Seq409	89.64	86.32	94.27	87.56	87.56	85.66	95.19	95.36	95.36	95.19	90.8	95.36	95.27	95.19	95.02	95.19	95.19	95.36	95.36	90.71	90.55	95.36	95.27	95.36	86.57	86.4	86.4	86.32	95.02	95.36	95.02	90.8	95.36	90.71	95.36	95.19	92.45	95.19	95.02	95.52	87.56	88.72	87.89	88.56	86.9	87.56	86.57	87.23	87.06
Seq410	89.04	86.15	94.27	87.06	87.06	85.66	94.86	94.86	94.86	94.86	90.8	95.36	95.27	95.02	95.02	94.69	94.69	95.02	94.94	91.04	90.55	94.86	94.94	95.02	86.73	86.57	86.57	86.15	94.53	95.02	95.02	90.8	95.11	90.71	95.36	94.86	92.12	95.19	95.02	95.52	87.06	88.56	87.4	88.39	86.4	87.06	86.57	87.06	87.23
Seq411	89.04	85.49	94.27	86.4	86.4	84.87	96.68	97.18	97.18	96.68	92.95	97.01	97.1	97.35	96.85	96.68	97.01	96.85	96.85	92.87	92.7	96.85	96.77	96.85	86.07	85.9	85.57	85.57	96.85	96.85	96.85	92.95	97.01	92.87	97.18	96.68	93.62	96.68	96.85	97.35	86.9	88.06	87.73	88.56	86.24	86.73	86.24	86.9	87.06
Seq412	87.24	83.67	92.36	85.74	85.74	83.29	92.7	92.37	92.7	92.87	93.95	92.87	92.95	92.87	93.03	92.54	92.21	92.7	92.21	93.53	93.7	92.7	92.95	92.87	84.25	84.08	83.75	85.16	93.03	93.03	93.03	93.62	93.03	94.2	93.03	92.87	89.97	92.87	92.7	93.2	85.9	87.73	87.23	87.89	85.57	85.74	85.9	86.57	86.24
Seq413	89.34	85.82	94.9	87.23	87.23	85.39	96.52	96.52	96.85	96.68	93.45	96.85	96.77	96.68	96.85	96.68	96.35	96.52	96.52	93.37	93.2	96.85	96.6	96.52	86.4	86.24	85.9	86.15	96.19	96.85	96.85	93.45	97.01	93.37	96.85	96.68	93.53	96.85	96.52	97.01	86.73	88.89	88.56	88.72	87.06	87.23	86.73	87.4	87.56
Seq414	89.34	85.66	94.9	86.9	86.9	85.13	96.02	96.02	96.35	96.19	92.95	96.35	96.27	96.19	96.35	96.19	95.85	96.02	96.35	92.87	92.7	96.35	96.1	96.02	85.9	85.74	85.41	85.82	95.69	96.35	96.35	92.95	96.52	92.87	96.35	96.19	92.87	96.35	96.02	96.52	86.73	88.56	88.23	88.39	87.06	86.9	86.73	87.06	86.9
Seq415	89.04	85.66	94.9	87.06	87.06	84.61	96.02	96.02	96.35	96.19	92.62	96.35	96.27	96.19	96.35	96.19	95.85	95.69	96.35	92.54	92.37	96.35	95.77	95.69	86.24	86.07	85.74	85.99	95.69	96.35	96.35	92.62	96.52	92.54	96.35	96.19	92.7	96.02	96.02	96.19	86.73	88.56	88.23	88.39	86.73	86.9	86.9	87.23	86.9
Seq416	88.74	85.66	93.63	87.06	87.06	85.13	96.52	96.52	96.85	96.68	93.62	96.85	96.77	96.68	96.85	96.68	96.35	96.52	96.52	93.53	93.37	96.85	96.6	96.52	86.57	86.4	86.07	86.32	96.19	96.85	96.85	93.62	97.01	93.53	96.85	96.68	93.37	96.85	96.52	97.01	86.57	88.72	88.39	88.56	86.9	87.06	86.57	87.56	87.4
Seq417	88.14	84.99	94.27	87.23	87.23	84.87	94.53	94.2	94.53	94.69	95.27	94.69	94.78	94.36	94.86	94.69	94.36	94.53	94.03	94.86	95.02	94.53	94.61	94.53	85.24	85.07	84.74	85.74	94.53	94.86	94.86	95.27	94.86	95.19	94.86	94.69	92.04	94.53	94.53	95.02	86.4	87.73	87.73	88.06	85.74	86.9	86.73	86.24	87.4
Seq418	89.34	86.15	94.27	87.4	87.4	85.39	94.69	94.86	94.86	95.02	90.3	94.86	94.78	94.69	94.53	94.69	94.69	95.19	94.86	90.22	90.05	94.86	94.78	94.86	86.07	86.24	85.9	86.15	94.53	94.86	94.53	90.3	94.86	90.22	94.86	94.69	91.96	94.69	94.53	95.02	87.06	88.23	87.4	88.06	86.73	87.06	86.07	86.73	86.57
Seq419	88.74	85.16	94.9	87.06	87.06	84.61	94.36	94.53	94.53	94.36	92.95	94.53	94.44	94.69	94.2	94.36	94.36	94.53	94.53	93.2	93.03	94.53	94.44	94.53	85.74	85.57	85.24	86.57	94.86	94.53	94.2	93.28	94.53	93.2	94.53	94.36	91.79	94.36	94.2	94.69	86.4	87.4	87.73	87.89	85.9	86.9	86.07	85.9	87.06
Seq420	89.34	86.32	94.9	87.4	87.4	85.66	94.53	94.69	94.69	94.86	90.13	94.69	94.61	94.53	94.36	94.86	94.53	94.69	94.69	90.05	89.88	94.69	94.61	94.69	86.07	85.9	85.9	86.48	94.36	94.69	94.36	90.13	94.69	90.05	94.69	94.53	92.12	94.53	94.36	94.86	87.06	88.23	87.4	88.06	86.4	87.06	86.07	86.73	86.57
Seq421	88.74	86.32	94.9	87.73	87.73	85.39	98.67	98.18	98.34	98.51	93.45	98.84	98.76	98.34	98.67	98.18	98.01	98.18	98.34	93.7	93.53	98.34	98.18	98.18	86.73	86.57	86.24	86.48	97.84	98.67	98.67	93.78	98.67	93.7	98.84	98.51	95.02	98.42	98.51	98.67	87.89	89.05	88.56	89.22	87.23	87.73	87.89	87.89	87.4
Seq422	89.04	83.33	93.63	86.9	86.9	82.5	94.2	94.36	94.36	94.2	92.45	94.2	94.28	94.2	94.03	94.2	94.2	94.03	94.03	92.04	92.21	94.36	93.95	94.03	83.75	83.58	83.25	86.57	94.69	94.36	94.03	92.45	94.36	92.37	94.36	94.2	91.46	93.86	94.03	94.2	87.73	87.56	88.06	88.56	86.57	87.56	87.23	86.57	87.89
Seq423	89.94	86.65	94.9	87.56	87.56	85.66	94.53	94.69	94.69	94.53	90.46	94.69	94.61	94.53	94.36	94.53	94.53	94.69	94.69	90.38	90.22	94.69	94.61	94.69	86.9	86.73	86.73	86.32	94.36	94.69	94.36	90.46	94.69	90.38	94.69	94.53	92.45	94.53	94.36	94.86	87.23	88.39	87.56	88.56	86.57	87.56	86.24	86.9	87.06
Seq424	88.74	85.16	94.9	87.06	87.06	84.61	94.36	94.53	94.53	94.36	92.95	94.53	94.44	94.69	94.2	94.36	94.36	94.53	94.53	93.2	93.03	94.53	94.44	94.53	85.74	85.57	85.24	86.57	94.86	94.53	94.2	93.28	94.53	93.2	94.53	94.36	91.79	94.36	94.2	94.69	86.4	87.4	87.73	87.89	85.9	86.9	86.07	85.9	87.06
Seq425	88.74	86.32	94.9	87.73	87.73	85.39	98.67	98.18	98.34	98.51	93.45	98.84	98.76	98.34	98.67	98.18	98.01	98.18	98.34	93.7	93.53	98.34	98.18	98.18	86.73	86.57	86.24	86.48	97.84	98.67	98.67	93.78	98.67	93.7	98.84	98.51	95.02	98.42	98.51	98.67	87.89	89.05	88.56	89.22	87.23	87.73	87.89	87.89	87.4
Seq426	89.64	85.66	94.27	87.23	87.23	84.87	96.52	96.52	96.85	96.68	93.28	96.52	96.43	96.35	96.52	96.68	96.35	96.52	96.52	93.2	93.03	96.85	96.6	96.52	86.24	86.07	85.74	86.48	96.19	96.85	96.52	93.28	96.85	93.2	96.52	96.68	93.37	96.52	96.19	96.68	86.9	88.39	88.72	88.39	87.06	87.4	86.57	86.9	87.4
Seq427	89.04	85.99	94.27	87.23	87.23	84.87	96.02	96.02	96.35	96.19	92.95	96.35	96.27	96.19	96.35	96.19	95.85	96.02	96.35	92.87	92.7	96.35	96.1	96.02	86.57	86.4	86.07	86.32	95.69	96.35	96.35	92.95	96.52	92.87	96.35	96.19	92.87	96.35	96.02	96.52	86.73	88.89	88.56	88.72	87.06	87.23	86.73	87.4	87.23
Seq428	89.04	85.99	94.27	87.23	87.23	84.87	96.02	96.02	96.35	96.19	92.95	96.35	96.27	96.19	96.35	96.19	95.85	96.02	96.35	92.87	92.7	96.35	96.1	96.02	86.57	86.4	86.07	86.32	95.69	96.35	96.35	92.95	96.52	92.87	96.35	96.19	92.87	96.35	96.02	96.52	86.73	88.89	88.56	88.72	87.06	87.23	86.73	87.4	87.23
Seq429	89.94	85.99	94.27	87.06	87.06	85.66	96.35	96.35	96.68	96.52	92.95	96.19	96.27	96.19	96.35	96.52	96.19	96.35	96.35	92.87	92.7	96.68	96.43	96.35	85.74	85.57	85.24	86.07	96.02	96.68	96.35	92.95	96.68	92.87	96.35	96.52	93.37	96.02	96.02	96.52	86.9	88.72	88.72	88.56	87.23	87.4	86.57	87.23	87.06
Seq430	88.14	86.15	94.9	87.23	87.23	84.87	97.68	97.68	98.01	97.84	92.45	97.68	97.6	97.51	97.68	98.18	97.51	97.35	97.68	92.7	92.54	98.01	97.43	97.35	86.9	86.73	86.4	86.48	97.35	98.01	97.68	92.79	98.01	92.7	97.68	97.84	94.69	97.35	97.35	97.51	87.4	88.23	88.23	88.39	87.06	87.23	86.73	87.06	86.73
Seq431	87.54	85.16	93.63	86.24	86.24	84.34	95.69	95.69	96.02	95.85	92.62	96.02	95.94	95.85	96.02	95.85	95.52	95.69	95.69	92.54	92.37	96.02	95.77	95.69	85.74	85.57	85.24	85.16	95.36	96.02	96.02	92.62	96.19	92.54	96.02	95.85	92.54	96.02	95.69	96.19	85.74	87.89	87.56	87.73	86.07	86.57	85.74	87.06	86.9
Seq432	89.04	84.66	93.63	87.06	87.06	84.08	94.2	94.36	94.36	94.2	93.45	94.53	94.61	94.53	94.36	94.2	94.2	94.36	94.03	93.03	93.2	94.53	94.28	94.36	85.9	85.74	85.41	86.24	94.69	94.36	94.36	93.45	94.53	93.37	94.69	94.2	91.29	94.2	94.36	94.86	87.56	89.05	88.39	88.39	86.9	88.06	87.4	87.23	87.89
Seq433	88.14	84.49	92.36	86.4	86.4	83.55	94.69	94.86	94.86	94.69	94.11	95.02	95.11	95.02	94.86	94.69	94.69	94.86	94.53	94.36	93.86	94.86	94.78	94.86	85.41	85.24	84.91	86.24	95.19	94.86	94.86	94.11	95.02	94.03	95.19	94.69	91.96	94.69	94.86	95.36	86.4	87.73	87.73	88.23	85.9	86.57	86.57	86.57	87.56
Seq434	89.04	84.99	95.54	87.23	87.23	84.34	94.2	94.36	94.36	94.2	92.79	94.36	94.28	94.53	94.03	94.2	94.2	94.36	94.36	93.03	92.87	94.36	94.28	94.36	85.57	85.41	85.07	86.4	94.69	94.36	94.03	93.12	94.36	93.03	94.36	94.2	91.63	94.2	94.03	94.53	86.57	87.56	87.89	88.06	86.07	86.73	85.9	86.07	87.23
Seq435	88.74	85.32	94.27	87.56	87.56	85.39	94.69	94.69	95.02	94.86	93.62	94.69	94.61	94.86	94.69	94.86	94.53	94.69	94.69	93.53	93.37	95.02	94.78	94.69	85.24	85.07	84.74	86.48	95.02	95.02	94.69	93.62	95.02	93.53	94.69	94.86	92.04	94.69	94.36	94.86	87.06	87.89	88.39	88.56	86.24	87.23	86.73	86.57	87.23
Seq436	86.34	83.42	91.72	84.25	84.25	83.03	93.03	93.03	93.37	93.2	91.46	92.87	92.95	92.87	93.03	93.53	92.87	93.03	92.7	91.38	91.21	93.37	93.12	93.03	84.25	84.08	83.42	84.08	93.03	93.37	93.03	91.46	93.37	91.38	93.03	93.2	90.55	92.7	92.7	93.2	84.91	86.07	86.07	86.57	84.25	84.91	84.58	85.74	85.07
Seq437	89.34	84.91	94.9	87.89	87.89	83.55	93.86	94.03	94.03	93.86	93.12	94.03	93.95	93.86	93.7	93.86	93.86	94.03	94.03	93.03	92.87	94.03	94.28	94.36	84.91	84.74	84.41	86.65	94.36	94.03	93.7	93.12	94.03	93.03	94.03	93.86	91.63	94.03	93.7	94.2	86.73	88.06	88.06	88.23	86.57	87.56	86.4	86.24	87.23
Seq438	88.74	85.32	94.9	87.23	87.23	84.87	94.2	94.36	94.36	94.2	92.79	94.36	94.28	94.53	94.03	94.2	94.2	94.36	94.36	93.03	92.87	94.36	94.28	94.36	85.9	85.74	85.41	86.73	94.69	94.36	94.03	93.12	94.36	93.03	94.36	94.2	91.79	94.2	94.03	94.53	86.57	87.56	87.89	88.06	86.07	87.06	86.24	86.07	87.23
Seq439	89.04	85.16	94.27	87.4	87.4	85.13	94.53	94.53	94.86	94.69	93.45	94.53	94.44	94.69	94.53	94.69	94.36	94.53	94.53	93.37	93.2	94.86	94.61	94.53	85.07	84.91	84.58	86.65	94.86	94.86	94.53	93.45	94.86	93.37	94.53	94.69	91.87	94.53	94.2	94.69	86.9	87.73	88.23	88.39	86.07	87.06	86.57	86.4	87.06
Seq440	87.84	84.49	92.99	86.9	86.9	84.08	93.53	93.7	93.7	93.53	91.79	93.7	93.62	93.53	93.37	93.53	93.53	93.7	93.7	92.04	91.71	93.7	93.62	93.7	85.24	85.07	84.41	86.65	93.7	93.7	93.37	91.79	93.7	91.71	93.7	93.53	90.8	93.86	93.37	93.86	86.57	88.06	87.73	87.89	86.24	86.9	86.24	86.73	87.06
Seq441	87.24	84.49	92.99	86.57	86.57	83.03	92.7	92.54	92.54	92.7	93.62	93.03	93.12	93.03	92.87	92.37	92.37	92.87	92.37	94.2	93.86	92.54	93.12	93.2	84.91	84.74	84.41	85.24	92.87	92.87	92.87	93.95	92.87	94.2	93.2	92.7	90.13	92.87	92.87	93.37	86.07	87.56	86.9	87.73	85.41	85.9	85.74	86.9	86.07
Seq442	89.34	85.82	94.9	87.23	87.23	85.39	96.52	96.52	96.85	96.68	93.45	96.85	96.77	96.68	96.85	96.68	96.35	96.52	96.52	93.37	93.2	96.85	96.6	96.52	86.4	86.24	85.9	86.15	96.19	96.85	96.85	93.45	97.01	93.37	96.85	96.68	93.53	96.85	96.52	97.01	86.73	88.89	88.56	88.72	87.06	87.23	86.73	87.4	87.56
Seq443	87.54	85.32	91.72	85.9	85.9	84.34	93.53	93.53	93.86	93.7	92.62	93.78	93.78	93.7	93.86	93.7	93.37	93.53	93.37	92.87	92.37	93.86	93.62	93.53	84.91	84.74	84.41	85.66	93.86	93.86	93.86	92.62	94.03	92.54	93.86	93.7	91.46	93.7	93.53	94.03	85.74	87.23	87.56	87.23	84.91	86.4	85.74	86.24	87.23
Seq444	89.04	85.82	93.63	86.57	86.57	85.39	95.85	95.85	96.19	96.02	93.12	96.02	96.1	96.02	96.19	96.02	95.69	95.85	95.52	93.03	92.87	96.19	95.94	95.85	86.24	86.07	85.74	85.32	95.52	96.19	96.19	93.12	96.35	93.03	96.19	96.02	92.95	95.85	95.85	96.35	86.4	88.23	87.89	88.06	86.57	86.57	86.4	86.9	86.9
Seq445	86.94	83.67	92.99	86.4	86.4	82.76	93.2	93.03	93.03	93.2	94.78	93.53	93.62	93.53	93.37	92.87	92.87	93.37	92.87	94.36	94.53	93.03	93.62	93.7	84.25	84.08	83.75	85.41	93.7	93.37	93.37	94.44	93.37	94.69	93.7	93.2	90.63	93.37	93.37	93.86	86.24	87.56	87.23	87.89	85.9	86.07	86.24	87.06	86.24
Seq446	88.44	87.31	91.08	85.07	85.07	88.03	85.57	85.74	85.41	85.9	84.99	85.57	85.66	85.24	85.41	85.41	85.24	85.74	85.41	85.07	85.16	85.41	85.82	85.9	87.73	87.56	86.9	83.83	85.74	85.74	85.41	85.49	85.57	85.24	85.74	85.74	86.4	85.24	85.41	85.9	86.57	86.57	86.07	86.4	85.57	86.07	86.4	86.57	84.91
Seq447	87.54	87.81	90.45	86.73	86.73	88.55	86.24	86.4	86.4	86.24	85.16	86.24	86.32	86.24	86.07	86.4	86.57	86.4	86.24	85.07	85.16	86.4	86.65	86.73	87.56	87.4	87.06	85.74	86.4	86.4	86.07	85.66	86.4	85.07	86.4	86.4	87.81	86.24	86.4	86.57	86.9	87.73	87.23	87.56	86.4	87.56	86.24	86.4	86.73
Seq448	86.64	89.64	91.08	84.74	84.74	88.55	84.25	84.74	84.41	84.25	82.5	84.74	84.66	84.58	84.41	84.58	84.25	84.41	84.58	82.92	82.67	84.41	84.33	84.41	89.22	89.05	88.72	84.99	84.58	84.41	84.41	82.84	84.58	82.75	84.74	84.25	86.4	84.58	84.41	84.91	85.41	85.07	85.07	85.07	84.25	84.58	85.24	84.25	84.58
Seq449	86.64	87.81	90.45	86.07	86.07	88.03	86.24	86.4	86.4	86.57	84	86.4	86.32	86.24	86.07	86.4	86.24	86.4	86.57	84.91	84.33	86.4	86.65	86.73	88.06	87.89	87.56	85.9	86.57	86.4	86.07	84.83	86.4	84.25	86.4	86.4	87.48	86.57	86.4	86.57	86.24	86.73	86.57	87.23	85.41	86.9	85.57	85.74	86.07
Seq450	88.14	90.3	92.99	86.4	86.4	91.45	87.56	87.4	87.56	87.4	85.16	87.56	87.65	87.56	87.89	87.4	87.23	87.4	87.23	86.07	85.49	87.56	87.73	87.73	89.72	89.55	88.89	85.9	87.4	87.56	87.56	85.49	87.73	85.74	87.73	87.4	88.72	87.31	87.4	87.89	87.4	88.39	88.39	88.06	86.57	87.06	87.4	87.06	87.23
Seq451	88.74	89.8	92.99	86.73	86.73	90.92	87.4	87.56	87.56	87.4	85.16	87.4	87.48	87.4	87.56	87.4	87.73	87.56	87.4	85.41	85.16	87.56	87.81	87.89	89.22	89.05	88.39	85.9	87.56	87.56	87.23	85.16	87.56	85.41	87.56	87.4	88.47	87.06	87.23	87.73	87.73	88.39	88.56	88.06	86.9	87.4	87.4	87.4	86.9
Seq452	88.44	90.13	93.63	86.57	86.57	91.18	87.73	87.56	87.73	87.56	85.32	87.73	87.81	87.73	88.06	87.56	87.4	87.56	87.4	85.9	85.66	87.73	87.89	87.89	89.55	89.39	88.72	85.74	87.56	87.73	87.73	85.66	87.89	85.9	87.89	87.56	88.72	87.48	87.56	88.06	87.56	88.56	88.56	88.23	86.73	87.23	87.56	87.23	87.06
Seq453	86.34	87.4	91.08	83.91	83.91	88.03	84.91	84.74	84.74	85.24	83.83	85.41	85.32	84.91	85.07	84.74	84.58	85.41	84.74	84.41	84.33	84.74	85.16	85.24	87.23	87.4	86.4	83.67	84.91	85.07	85.07	84.33	85.07	84.08	85.41	85.07	85.9	84.91	85.07	85.57	85.41	85.9	85.07	85.41	83.91	85.07	85.24	85.57	84.08
Seq454	88.44	90.13	92.99	86.57	86.57	91.18	87.73	87.56	87.73	87.56	84.99	87.4	87.48	87.4	87.73	87.56	87.4	87.56	87.4	85.57	85.32	87.73	87.89	87.89	89.39	89.22	88.56	85.9	87.56	87.73	87.4	85.32	87.73	85.57	87.56	87.56	88.72	87.15	87.23	87.73	87.89	88.23	88.56	87.89	86.9	87.23	87.23	86.9	86.73
Seq455	86.64	87.31	91.08	86.24	86.24	86.97	86.07	86.24	86.24	86.4	83.83	86.24	86.15	86.07	85.9	86.24	86.07	86.24	86.4	84.41	84.16	86.24	86.48	86.57	87.56	87.4	87.06	85.74	86.4	86.24	85.9	84.66	86.24	84.08	86.24	86.24	87.15	86.4	86.24	86.4	86.07	86.57	86.73	87.4	85.24	86.9	85.41	85.57	86.24
Seq456	85.44	87.65	89.17	86.07	86.07	85.66	83.42	83.58	83.58	83.42	82.5	83.91	84	84.08	83.58	83.42	83.75	83.58	83.75	82.59	82.59	83.91	83.83	83.91	88.89	88.72	88.39	85.57	83.75	83.58	83.58	82.34	83.75	82.42	83.91	83.42	85.07	84.08	83.58	84.08	84.91	86.73	86.24	86.07	84.74	85.74	84.08	85.9	85.9
Seq457	85.14	89.3	87.9	86.07	86.07	87.76	85.07	84.91	85.07	84.91	83.67	84.91	84.99	85.07	84.74	84.91	85.07	84.91	85.07	84.08	83.67	85.24	85.24	85.24	88.89	88.72	88.39	86.07	85.07	85.07	84.74	83.5	85.07	83.58	84.91	84.91	86.82	85.16	84.58	85.07	84.58	86.24	86.07	85.41	84.74	85.74	83.42	85.57	85.57
Seq458	85.74	88.31	89.81	86.24	86.24	86.18	85.74	85.74	86.07	85.57	83.67	85.74	85.66	86.24	86.07	85.57	85.57	85.07	85.9	84.58	83.91	85.9	85.82	85.74	91.54	91.38	91.04	86.4	85.9	85.74	86.07	84	85.9	83.91	85.74	85.57	86.57	86.07	85.41	85.57	86.24	87.06	86.07	85.9	85.9	86.24	85.07	84.58	86.57
Seq459	85.74	88.47	88.54	85.9	85.9	86.71	85.24	85.24	85.41	85.07	83.83	85.07	85.16	85.41	84.91	85.07	85.41	85.07	85.41	83.91	83.83	85.24	85.41	85.41	87.73	87.56	87.23	85.41	85.74	85.24	84.91	83.67	85.24	83.75	85.07	85.07	86.65	85.32	84.74	85.24	84.41	85.9	86.07	85.07	84.41	85.74	83.08	84.91	84.91
Seq460	85.14	88.81	88.54	86.4	86.4	87.24	84.41	84.58	84.58	84.41	83.5	84.58	84.66	84.74	84.25	84.41	84.74	84.58	84.74	83.91	83.5	84.74	84.83	84.91	88.39	88.23	87.89	85.9	84.74	84.58	84.25	83.33	84.58	83.42	84.58	84.41	86.07	84.74	84.25	84.74	84.58	86.24	86.24	85.74	84.91	86.24	83.42	85.74	85.9
Seq461	85.14	89.3	88.54	86.4	86.4	87.76	84.58	84.58	84.91	84.74	83.83	84.58	84.66	84.74	84.58	84.74	84.74	84.58	84.74	84.25	83.83	85.07	84.99	84.91	88.72	88.56	88.23	85.9	84.74	84.91	84.58	83.67	84.91	83.75	84.58	84.74	86.48	84.91	84.25	84.74	84.91	86.57	86.57	86.07	84.91	86.24	83.75	86.07	86.24
Seq462	85.14	89.14	88.54	86.57	86.57	87.5	84.74	84.74	85.07	84.91	84	84.74	84.83	84.91	84.74	84.91	84.91	84.74	84.91	84.41	84	85.24	85.16	85.07	88.56	88.39	88.06	86.07	84.91	85.07	84.74	83.83	85.07	83.91	84.74	84.91	86.48	85.07	84.41	84.91	84.74	86.4	86.73	85.9	85.07	86.07	83.58	85.9	86.07
Seq463	83.93	88.14	87.26	85.41	85.41	85.92	83.75	83.91	83.91	83.75	82.84	84.25	84.33	84.41	83.91	83.75	84.08	84.25	84.08	82.92	82.92	84.08	84.16	84.25	87.89	88.06	87.4	84.91	84.08	83.91	83.91	82.67	84.08	82.75	84.25	83.75	85.32	84.41	83.91	84.41	83.75	85.9	85.24	85.24	84.41	84.91	82.92	85.24	85.07
Seq464	86.04	87.89	91.72	84.74	84.74	88.29	87.06	86.9	86.9	87.4	85.49	87.06	87.15	86.73	86.9	86.9	86.73	87.56	86.9	86.4	85.82	86.9	87.31	87.4	87.56	87.73	86.73	84.74	87.06	87.23	86.9	85.99	87.06	85.74	87.23	87.23	87.48	86.73	86.9	87.4	86.07	86.57	86.4	87.06	85.57	85.9	85.57	86.07	85.57
Seq465	84.53	87.48	89.81	84.25	84.25	88.55	83.08	83.25	83.25	83.08	82.01	83.08	83.17	83.08	82.92	83.58	83.42	83.25	83.08	82.26	82.01	83.42	83.5	83.58	87.4	87.23	86.9	83.91	83.25	83.25	82.92	82.34	83.25	81.92	83.25	83.25	85.24	83.08	82.92	83.42	84.41	85.24	85.41	84.74	85.24	84.74	83.91	84.08	85.07
Seq466	87.54	88.31	92.99	84.74	84.74	88.29	86.57	86.4	86.57	86.4	84.16	86.24	86.32	86.24	86.57	86.73	86.24	86.4	86.24	84.41	84.33	86.57	86.73	86.73	88.06	87.89	87.56	84.66	86.57	86.57	86.24	84.99	86.57	84.41	86.4	86.57	87.81	86.15	86.4	86.57	85.24	85.9	86.07	85.57	85.24	85.07	84.58	84.58	85.07
Seq467	85.44	89.05	91.08	83.91	83.91	89.61	84.41	84.58	84.58	84.41	83	84.91	84.83	84.74	84.91	84.58	84.74	84.58	84.74	83.58	83.33	84.58	84.83	84.91	87.73	87.56	86.9	83.17	84.58	84.58	84.58	83.5	84.74	83.25	84.91	84.74	86.98	84.74	84.58	85.07	85.07	86.24	85.57	86.07	83.91	85.07	85.41	84.41	85.9
Seq468	86.64	89.14	92.36	84.58	84.58	90.13	85.24	85.41	85.41	85.24	83.33	85.24	85.32	85.24	85.41	85.24	85.57	85.07	85.24	83.58	83.67	85.41	85.32	85.41	87.4	87.23	86.57	83.75	85.41	85.41	85.07	83.67	85.41	83.58	85.41	85.24	87.48	84.58	85.07	85.24	86.73	86.9	86.57	86.4	84.25	86.4	86.73	85.07	86.24
Seq469	85.44	91.29	89.81	84.74	84.74	92.63	84.58	84.58	84.74	84.58	83.67	84.91	84.83	84.74	84.74	84.74	84.41	84.58	84.74	84.58	84	84.74	84.58	84.58	89.88	89.72	89.72	84.58	84.74	84.74	84.74	84	84.91	83.91	84.91	84.58	87.23	85.16	84.58	85.07	85.57	87.23	86.57	85.9	85.41	85.74	85.24	86.57	85.57
Seq470	84.53	91.63	89.81	84.41	84.41	93.16	84.08	84.08	84.25	84.08	82.5	84.08	84	83.91	83.91	84.25	83.91	84.08	84.25	83.42	82.84	84.25	84.08	84.08	90.55	90.38	90.38	84.83	84.25	84.25	83.91	82.84	84.25	82.75	84.08	84.08	86.82	84.33	83.75	84.25	85.07	86.4	86.07	85.07	85.57	85.24	84.41	85.9	84.74
Seq471	86.34	88.39	90.45	84.58	84.58	86.97	85.24	85.41	85.41	85.24	84.16	85.41	85.32	85.24	85.07	85.24	85.41	85.41	85.57	84.25	84	85.41	85.66	85.74	88.56	88.39	88.56	84.83	85.74	85.41	85.07	84	85.41	83.91	85.41	85.24	87.31	85.24	85.07	85.57	85.57	85.74	85.57	85.41	84.41	85.07	85.41	85.24	84.58
Seq472	86.94	87.65	92.36	84.41	84.41	88.55	85.24	85.07	85.24	85.07	83.33	85.24	85.32	85.24	85.24	85.41	85.57	85.07	84.91	83.25	83.25	85.24	85.41	85.41	86.4	86.24	85.9	83.83	85.07	85.24	85.24	83.67	85.41	83.25	85.41	85.24	86.65	84.99	85.41	85.57	84.91	85.24	85.07	84.91	84.08	84.08	84.58	84.58	84.41
Seq473	85.74	86.65	91.08	83.75	83.75	87.5	85.24	84.74	84.91	84.74	83	84.91	84.99	85.24	84.91	85.07	85.24	85.07	84.58	82.92	82.92	84.91	85.07	85.07	86.07	86.24	85.9	83.25	84.74	84.91	85.24	83.33	85.07	82.92	85.07	84.91	86.32	84.99	85.07	85.24	84.58	84.58	84.41	84.25	83.75	83.58	84.25	84.25	83.75
Seq474	83.93	86.82	91.08	86.07	86.07	85.53	86.57	86.4	86.4	86.24	84.16	86.73	86.65	86.57	86.4	86.57	86.24	86.73	86.73	84.41	84.41	86.4	86.98	87.06	86.73	86.9	86.24	84.91	86.4	86.4	86.73	84.49	86.57	84.41	86.73	86.24	87.73	86.9	86.73	86.9	86.07	87.23	86.9	87.06	85.74	86.4	85.74	85.41	85.74
Seq475	84.83	88.06	91.72	87.06	87.06	86.71	85.9	85.74	85.9	85.74	83.83	86.24	86.15	85.9	85.9	85.74	85.9	86.07	85.9	84.41	84.33	86.07	85.74	85.74	88.23	88.39	87.73	86.4	85.9	85.9	85.9	84.16	86.07	84.41	86.07	85.74	87.4	85.99	85.74	86.24	86.73	87.23	87.23	86.4	86.57	86.07	86.4	86.9	86.9
Seq476	86.34	99.09	89.17	87.23	87.23	98.55	85.57	85.41	85.57	85.41	84.16	85.24	85.32	85.24	85.24	85.57	85.9	85.41	85.24	84.41	84.16	85.57	85.74	85.74	91.54	91.38	91.04	86.24	85.74	85.57	85.24	83.83	85.57	84.08	85.41	85.41	89.88	84.99	85.07	85.57	86.73	88.06	88.39	87.06	86.07	88.23	86.4	87.23	86.9
Seq477	86.04	97.43	90.45	86.4	86.4	96.71	84.58	84.41	84.58	84.41	83	84.41	84.33	84.25	84.25	84.58	84.58	84.41	84.58	83.91	83.33	84.58	84.74	84.74	90.71	90.55	90.38	86.15	84.41	84.58	84.25	83.33	84.58	83.25	84.41	84.41	88.72	84.33	84.08	84.58	85.9	86.73	87.73	86.07	84.58	87.23	85.57	85.9	85.9
Seq478	87.24	99.25	91.08	87.56	87.56	99.34	86.24	86.07	86.24	86.07	83.83	85.9	85.99	85.9	85.9	86.4	86.24	86.07	85.9	84.74	84.16	86.24	86.4	86.4	91.21	91.04	90.71	86.24	86.07	86.24	85.9	84.49	86.24	84.08	86.07	86.24	90.22	85.66	85.74	86.24	87.06	88.39	88.72	87.4	86.4	88.56	86.73	86.9	87.23
Seq479	86.94	97.93	91.08	87.89	87.89	97.24	85.57	85.41	85.57	85.41	84	85.57	85.66	85.57	85.57	85.57	85.57	85.41	85.24	84.91	84.33	85.57	85.74	85.74	92.04	91.87	91.54	87.23	85.57	85.57	85.57	84.33	85.74	84.25	85.74	85.41	89.88	85.32	85.41	85.9	87.06	88.72	88.72	87.73	86.73	88.23	87.06	87.56	87.56
Seq480	86.64	99.09	90.45	87.23	87.23	98.55	85.9	85.74	85.9	85.74	83.5	85.57	85.66	85.57	85.57	85.9	85.9	85.41	85.57	84.41	83.83	85.9	85.74	85.74	91.54	91.38	91.04	86.24	85.74	85.9	85.57	83.83	85.9	83.75	85.74	85.74	90.05	84.99	85.41	85.57	87.06	88.06	88.39	87.06	86.07	88.23	86.73	86.9	86.9
Seq481	86.34	97.26	89.81	86.9	86.9	96.18	85.74	85.74	85.9	85.74	82.67	85.57	85.66	85.57	85.57	85.9	85.9	85.74	85.57	83.58	83	85.9	85.74	85.74	90.38	90.22	89.88	86.15	85.74	85.9	85.57	83	85.9	82.92	85.74	85.74	89.47	85.32	85.41	85.9	86.57	87.06	87.73	86.4	85.41	87.23	86.24	86.24	85.9
Seq482	87.54	98.42	93.63	88.06	88.06	98.03	86.07	85.9	86.07	85.9	84.16	85.74	85.82	85.74	85.74	86.24	86.07	85.9	85.74	84.74	84.49	86.07	86.24	86.24	91.04	90.88	90.55	86.15	85.9	86.07	85.74	84.83	86.07	84.41	85.9	86.07	90.05	85.49	85.57	86.07	87.23	88.56	88.56	87.56	86.57	88.72	86.57	87.06	87.06
Seq483	85.74	98.76	89.81	87.23	87.23	98.03	86.24	85.74	85.9	86.07	84.16	86.24	86.32	85.9	86.24	85.9	85.9	86.07	85.74	85.07	84.49	85.9	86.07	86.07	91.54	91.38	91.04	86.24	85.74	86.24	86.24	84.49	86.24	84.41	86.4	86.07	89.88	85.99	86.07	86.57	86.73	88.39	88.39	87.4	86.07	88.23	87.06	87.56	87.23
Seq484	86.64	99.09	90.45	87.23	87.23	98.82	85.9	85.74	85.9	85.74	83.83	85.9	85.99	85.9	85.9	85.9	85.9	85.74	85.57	84.74	84.16	85.9	86.07	86.07	91.87	91.71	91.38	86.24	85.74	85.9	85.9	84.16	86.07	84.08	86.07	85.74	90.22	85.66	85.74	86.24	87.06	88.39	88.39	87.73	86.07	88.23	87.06	87.23	87.23
Seq485	86.64	99.09	90.45	87.23	87.23	98.82	85.9	85.74	85.9	85.74	83.83	85.9	85.99	85.9	85.9	85.9	85.9	85.74	85.57	84.74	84.16	85.9	86.07	86.07	91.87	91.71	91.38	86.24	85.74	85.9	85.9	84.16	86.07	84.08	86.07	85.74	90.22	85.66	85.74	86.24	87.06	88.39	88.39	87.73	86.07	88.23	87.06	87.23	87.23
Seq486	84.23	95.77	89.17	86.4	86.4	93.29	84.41	84.25	84.41	84.25	82.67	84.58	84.49	84.41	84.41	84.41	84.41	84.25	84.41	83.58	83.08	84.58	84.25	84.25	90.88	90.71	90.38	86.07	84.25	84.41	84.41	83	84.58	82.92	84.58	84.25	88.06	84.49	84.25	84.74	86.24	87.73	86.73	86.4	85.74	87.89	85.74	86.9	86.9
Seq487	86.64	99.09	91.08	87.73	87.73	98.82	85.74	85.57	85.74	85.57	83.67	85.57	85.49	85.41	85.41	85.9	85.74	85.57	85.74	84.58	84	85.74	85.9	85.9	91.38	91.21	90.88	86.32	85.57	85.74	85.41	84.33	85.74	83.91	85.57	85.74	89.88	85.49	85.24	85.74	86.9	88.23	88.56	87.23	86.24	88.39	86.57	87.06	87.06
Seq488	84.53	97.1	87.9	85.9	85.9	96.18	85.57	85.07	85.24	85.41	83.17	85.57	85.66	85.24	85.57	85.24	85.24	85.07	85.07	84.08	83.5	85.24	85.07	85.07	90.55	90.38	90.38	84.91	85.07	85.57	85.57	83.5	85.57	83.42	85.74	85.41	89.05	84.99	85.41	85.57	85.74	87.06	87.4	86.07	85.07	86.9	86.07	86.24	85.9
Seq489	87.24	99.59	91.08	87.73	87.73	99.34	86.07	85.9	86.07	85.9	84	85.74	85.82	85.74	85.74	86.07	86.07	85.9	85.74	84.91	84.33	86.07	86.24	86.24	91.71	91.54	91.21	86.57	85.9	86.07	85.74	84.33	86.07	84.25	85.9	85.9	90.38	85.49	85.57	86.07	87.23	88.56	88.89	87.56	86.57	88.72	86.9	87.4	87.4
Seq490	86.64	95.94	93.63	88.23	88.23	94.08	84.41	84.25	84.41	84.25	83.33	84.58	84.49	84.74	84.41	84.41	84.41	84.25	84.41	84.25	83.67	84.41	84.58	84.58	91.54	91.38	91.04	86.65	84.25	84.41	84.41	83.67	84.58	83.58	84.58	84.25	88.23	84.83	84.25	84.74	87.4	89.05	88.06	87.73	87.06	88.56	87.4	86.57	87.56
Seq491	86.04	97.43	89.17	86.73	86.73	96.97	85.57	85.41	85.57	85.41	83.17	85.24	85.32	85.24	85.24	85.57	85.57	85.41	85.24	84.08	83.5	85.57	85.41	85.41	90.88	90.71	90.71	85.57	85.41	85.57	85.24	83.5	85.57	83.42	85.41	85.41	89.55	84.99	85.07	85.57	86.24	87.56	88.23	86.57	85.9	87.73	85.9	86.4	86.4
Seq492	86.94	96.93	91.72	86.73	86.73	95.66	85.41	85.24	85.41	85.24	82.84	85.24	85.16	85.07	85.07	85.41	85.41	85.24	85.41	83.75	83.17	85.41	85.24	85.24	90.55	90.38	90.38	85.74	85.24	85.41	85.07	83.17	85.41	83.08	85.24	85.24	88.97	85.16	84.91	85.41	85.74	86.73	87.06	85.9	84.91	87.23	85.74	86.9	86.24
Seq493	86.04	98.59	91.08	87.06	87.06	98.29	85.07	84.91	85.07	84.91	83	84.74	84.83	84.74	84.74	85.07	85.07	84.91	84.74	83.91	83.33	85.07	85.24	85.24	91.38	91.21	90.88	86.07	84.91	85.07	84.74	83.33	85.07	83.25	84.91	84.91	89.39	84.49	84.58	85.07	86.24	87.56	87.89	86.57	85.9	87.73	85.9	86.4	86.73
Seq494	86.94	96.27	91.72	88.06	88.06	94.61	85.41	84.91	85.07	85.24	84.66	85.41	85.49	85.41	85.41	84.91	85.07	85.24	84.91	85.57	84.99	85.24	85.57	85.57	89.88	89.72	89.72	86.32	84.91	85.41	85.41	84.99	85.41	84.91	85.57	85.24	88.72	85.16	85.24	85.74	86.73	88.56	88.39	87.4	85.57	88.56	87.06	86.9	87.73
Seq495	86.94	98.42	89.81	87.56	87.56	97.76	85.41	85.41	85.57	85.41	83.33	85.57	85.66	85.57	85.57	85.57	85.57	85.41	85.24	84.25	83.67	85.57	85.57	85.57	91.54	91.38	91.04	86.65	85.41	85.57	85.57	83.67	85.74	83.58	85.74	85.41	89.39	85.32	85.41	85.9	86.73	88.72	88.39	87.4	86.07	88.56	86.73	87.4	87.23
Seq496	86.34	98.92	89.81	87.06	87.06	99.08	85.41	85.24	85.41	85.24	84	85.41	85.49	85.41	85.41	85.57	85.74	85.24	85.07	84.58	84	85.41	85.57	85.57	91.21	91.04	90.71	85.9	85.24	85.41	85.41	84.33	85.57	83.91	85.57	85.41	89.72	85.16	85.24	85.74	86.57	88.23	88.23	87.23	85.9	88.06	86.57	87.4	87.06
Seq497	87.54	99.25	91.72	88.06	88.06	99.08	86.24	86.07	86.24	86.07	84.16	85.9	85.99	85.9	85.9	86.24	86.24	86.07	85.9	85.07	84.49	86.24	86.4	86.4	91.71	91.54	91.21	86.9	86.07	86.24	85.9	84.49	86.24	84.41	86.07	86.07	90.38	85.66	85.74	86.24	87.56	88.89	88.89	87.89	86.9	89.05	87.23	87.73	87.73
Seq498	86.04	98.92	90.45	87.4	87.4	98.29	85.41	85.24	85.41	85.24	84	85.41	85.49	85.41	85.41	85.41	85.41	85.24	85.07	84.58	84.33	85.41	85.57	85.57	91.71	91.54	91.21	86.24	85.57	85.41	85.41	84	85.57	84.25	85.57	85.24	89.72	85.16	85.24	85.74	86.57	88.23	88.23	87.23	86.24	88.06	86.57	87.06	87.06
Seq499	86.04	97.1	88.54	86.9	86.9	96.45	85.07	84.91	85.07	84.91	83	85.07	85.16	85.07	85.07	85.07	85.07	84.91	84.74	83.91	83.33	85.07	85.24	85.24	90.22	90.05	89.72	86.07	84.91	85.07	85.07	83.33	85.24	83.58	85.24	84.91	88.39	84.83	84.91	85.41	86.07	87.89	87.73	86.73	85.74	87.23	86.07	86.9	86.57
Seq500	86.94	94.61	92.36	86.73	86.73	93.03	85.57	85.57	85.74	85.57	83.83	85.41	85.49	85.74	85.41	85.57	85.74	85.57	85.41	84.41	84.08	85.74	85.9	85.9	89.72	89.55	89.55	85.57	85.41	85.74	85.41	84.16	85.74	84.08	85.57	85.57	88.97	85.16	85.24	85.74	86.73	87.56	87.73	86.4	86.24	87.89	86.4	85.24	86.57
Seq501	84.53	96.1	87.26	86.24	86.24	95.66	85.07	84.91	85.07	84.91	83.33	84.74	84.83	84.74	84.74	85.24	85.41	84.91	84.74	83.58	83.33	85.07	85.24	85.24	88.72	88.56	88.23	84.58	84.91	85.07	84.74	83.67	85.07	83.25	84.91	85.07	88.81	84.49	84.58	85.07	85.24	86.57	86.9	85.9	85.07	86.57	84.91	85.74	85.41
Seq502	85.44	96.19	90.45	87.06	87.06	94.34	84.25	84.08	84.25	84.08	82.34	84.41	84.33	84.25	84.25	84.25	84.25	84.08	84.25	83.25	82.67	84.25	84.41	84.41	90.05	89.88	89.55	85.82	84.08	84.25	84.25	82.67	84.41	82.59	84.41	84.08	88.23	84.66	84.08	84.58	85.74	87.23	87.56	86.24	86.24	87.06	85.57	85.74	86.24
Seq503	86.94	99.42	90.45	87.73	87.73	99.61	86.07	85.9	86.07	85.9	84	85.74	85.82	85.74	85.74	86.24	86.07	85.9	85.74	84.91	84.33	86.07	86.24	86.24	91.38	91.21	90.88	86.57	85.9	86.07	85.74	84.66	86.07	84.25	85.9	86.07	90.38	85.49	85.57	86.07	87.23	88.56	88.89	87.56	86.57	88.72	86.9	87.4	87.4
Seq504	86.64	98.76	90.45	87.56	87.56	98.82	85.74	85.57	85.74	85.57	83.67	85.57	85.49	85.41	85.41	85.9	85.74	85.57	85.74	84.58	84	85.74	85.9	85.9	91.21	91.04	90.71	86.32	85.57	85.74	85.41	84.33	85.74	83.91	85.57	85.74	89.88	85.49	85.24	85.74	86.73	88.06	88.39	87.06	86.07	88.23	86.4	87.56	86.9
Seq505	86.94	99.42	90.45	87.73	87.73	99.61	86.07	85.9	86.07	85.9	84	85.74	85.82	85.74	85.74	86.24	86.07	85.9	85.74	84.91	84.33	86.07	86.24	86.24	91.38	91.21	90.88	86.57	85.9	86.07	85.74	84.66	86.07	84.25	85.9	86.07	90.38	85.49	85.57	86.07	87.23	88.56	88.89	87.56	86.57	88.72	86.9	87.4	87.4
Seq506	86.94	99.09	90.45	87.56	87.56	98.55	85.9	85.74	85.9	85.74	84.16	85.9	85.99	85.9	85.9	85.9	85.9	85.74	85.57	85.07	84.49	85.9	86.07	86.07	91.87	91.71	91.38	86.57	85.74	85.9	85.9	84.49	86.07	84.41	86.07	85.74	90.22	85.66	85.74	86.24	86.73	88.39	88.39	87.4	86.07	88.23	86.73	87.23	87.23
Seq507	86.94	99.42	90.45	87.56	87.56	99.61	85.9	85.74	85.9	85.74	83.83	85.57	85.66	85.57	85.57	86.07	85.9	85.74	85.57	84.74	84.16	85.9	86.07	86.07	91.38	91.21	90.88	86.4	85.74	85.9	85.57	84.49	85.9	84.08	85.74	85.9	90.22	85.32	85.41	85.9	87.06	88.39	88.72	87.4	86.4	88.56	86.73	87.23	87.23
Seq508	86.94	99.25	90.45	87.73	87.73	99.61	85.74	85.57	85.74	85.57	83.67	85.41	85.49	85.41	85.41	85.9	85.74	85.57	85.41	84.58	84	85.74	85.9	85.9	91.21	91.04	90.71	86.57	85.57	85.74	85.41	84.33	85.74	83.91	85.57	85.74	90.05	85.16	85.24	85.74	87.23	88.56	88.89	87.56	86.57	88.72	86.9	87.4	87.4
Seq509	86.94	99.59	90.45	87.56	87.56	99.61	85.9	85.74	85.9	85.74	83.83	85.57	85.66	85.57	85.57	86.07	85.9	85.74	85.57	84.74	84.16	85.9	86.07	86.07	91.54	91.38	91.04	86.4	85.74	85.9	85.57	84.49	85.9	84.08	85.74	85.9	90.22	85.32	85.41	85.9	87.06	88.39	88.72	87.4	86.4	88.56	86.73	87.23	87.23
Seq510	86.34	99.25	89.17	87.23	87.23	99.08	85.57	85.41	85.57	85.41	83.5	85.24	85.32	85.24	85.24	85.74	85.57	85.41	85.24	84.41	83.83	85.57	85.74	85.74	91.54	91.38	91.04	86.24	85.41	85.57	85.24	84.16	85.57	83.75	85.41	85.57	89.88	84.99	85.07	85.57	86.73	88.06	88.39	87.06	86.07	88.23	86.4	86.9	86.9
Seq511	86.94	99.42	90.45	87.56	87.56	99.61	85.9	85.74	85.9	85.74	83.83	85.57	85.66	85.57	85.57	86.07	85.9	85.74	85.57	84.74	84.16	85.9	86.07	86.07	91.38	91.21	90.88	86.4	85.74	85.9	85.57	84.49	85.9	84.08	85.74	85.9	90.22	85.32	85.41	85.9	87.06	88.39	88.72	87.4	86.4	88.56	86.73	87.23	87.23
Seq512	86.94	99.59	90.45	87.56	87.56	99.61	85.9	85.74	85.9	85.74	83.83	85.57	85.66	85.57	85.57	86.07	85.9	85.74	85.57	84.74	84.16	85.9	86.07	86.07	91.54	91.38	91.04	86.4	85.74	85.9	85.57	84.49	85.9	84.08	85.74	85.9	90.22	85.32	85.41	85.9	87.06	88.39	88.72	87.4	86.4	88.56	86.73	87.23	87.23
Seq513	86.94	99.59	90.45	87.56	87.56	99.61	85.9	85.74	85.9	85.74	83.83	85.57	85.66	85.57	85.57	86.07	85.9	85.74	85.57	84.74	84.16	85.9	86.07	86.07	91.54	91.38	91.04	86.4	85.74	85.9	85.57	84.49	85.9	84.08	85.74	85.9	90.22	85.32	85.41	85.9	87.06	88.39	88.72	87.4	86.4	88.56	86.73	87.23	87.23
Seq514	86.64	98.92	91.08	87.73	87.73	98.82	85.57	85.41	85.57	85.41	83.5	85.24	85.32	85.24	85.24	85.57	85.57	85.41	85.24	84.41	83.91	85.57	85.74	85.74	91.21	91.04	90.71	86.57	85.41	85.57	85.24	83.83	85.57	83.75	85.41	85.41	89.88	84.99	85.07	85.57	87.06	88.39	88.72	87.4	86.57	88.56	86.73	87.23	87.23
Seq515	86.94	99.42	90.45	87.56	87.56	99.61	85.9	85.74	85.9	85.74	83.83	85.57	85.66	85.57	85.57	86.07	85.9	85.74	85.57	84.74	84.16	85.9	86.07	86.07	91.38	91.21	90.88	86.4	85.74	85.9	85.57	84.49	85.9	84.08	85.74	85.9	90.22	85.32	85.41	85.9	87.06	88.39	88.72	87.4	86.4	88.56	86.73	87.23	87.23
Seq516	86.64	99.09	89.81	87.4	87.4	99.08	85.74	85.57	85.74	85.57	83.67	85.41	85.49	85.41	85.74	85.9	85.74	85.57	85.41	84.58	84	85.74	85.9	85.9	91.04	90.88	90.55	86.24	85.57	85.74	85.41	84.33	85.74	83.91	85.57	85.74	89.88	85.16	85.24	85.74	86.57	87.89	88.56	86.9	86.24	88.06	86.24	86.73	87.06
Seq517	86.94	99.42	90.45	87.56	87.56	99.61	85.9	85.74	85.9	85.74	83.83	85.57	85.66	85.57	85.57	86.07	85.9	85.74	85.57	84.74	84.16	85.9	86.07	86.07	91.38	91.21	90.88	86.4	85.74	85.9	85.57	84.49	85.9	84.08	85.74	85.9	90.22	85.32	85.41	85.9	87.06	88.39	88.72	87.4	86.4	88.56	86.73	87.23	87.23
Seq518	85.74	89.8	90.45	84.08	84.08	91.58	85.24	85.07	85.24	85.07	84	85.41	85.32	85.24	85.24	85.41	84.91	85.07	85.24	84.58	84	85.24	85.07	85.07	88.89	88.72	88.06	84.49	84.74	85.24	85.24	84	85.41	83.91	85.41	85.07	86.98	85.66	85.07	85.57	83.91	85.41	85.57	84.58	84.25	84.08	83.91	85.07	84.41
Seq519	86.94	98.92	89.81	87.06	87.06	99.08	85.41	85.24	85.41	85.24	83.5	85.07	85.16	85.07	85.07	85.57	85.41	85.24	85.07	84.41	83.83	85.41	85.57	85.57	91.21	91.04	90.71	86.24	85.24	85.41	85.07	84.16	85.41	83.75	85.24	85.41	89.72	84.83	84.91	85.41	86.73	87.89	88.56	86.9	85.9	88.06	86.4	86.73	86.73
Seq520	86.94	99.42	90.45	87.56	87.56	99.61	85.9	85.74	85.9	85.74	83.83	85.57	85.66	85.57	85.57	86.07	85.9	85.74	85.57	84.74	84.16	85.9	86.07	86.07	91.38	91.21	90.88	86.4	85.74	85.9	85.57	84.49	85.9	84.08	85.74	85.9	90.22	85.32	85.41	85.9	87.06	88.39	88.72	87.4	86.4	88.56	86.73	87.23	87.23
Seq521	86.94	99.42	90.45	87.56	87.56	99.61	85.9	85.74	85.9	85.74	83.83	85.57	85.66	85.57	85.57	86.07	85.9	85.74	85.57	84.74	84.16	85.9	86.07	86.07	91.38	91.21	90.88	86.4	85.74	85.9	85.57	84.49	85.9	84.08	85.74	85.9	90.22	85.32	85.41	85.9	87.06	88.39	88.72	87.4	86.4	88.56	86.73	87.23	87.23
Seq522	86.94	99.59	90.45	87.56	87.56	99.61	85.9	85.74	85.9	85.74	83.83	85.57	85.66	85.57	85.57	86.07	85.9	85.74	85.57	84.74	84.16	85.9	86.07	86.07	91.54	91.38	91.04	86.4	85.74	85.9	85.57	84.49	85.9	84.08	85.74	85.9	90.22	85.32	85.41	85.9	87.06	88.39	88.72	87.4	86.4	88.56	86.73	87.23	87.23
Seq523	87.54	98.92	90.45	87.4	87.4	98.55	85.74	85.57	85.74	85.57	83.67	85.41	85.49	85.41	85.41	85.74	85.74	85.57	85.41	84.91	84	85.74	85.9	85.9	91.71	91.54	91.21	86.4	85.57	85.74	85.41	84	85.74	83.91	85.57	85.57	89.88	85.16	85.24	85.74	87.23	88.23	88.56	87.23	86.24	88.39	86.9	87.06	87.06
Seq524	86.34	99.09	89.81	87.23	87.23	99.08	85.57	85.41	85.57	85.41	83.83	85.24	85.32	85.24	85.24	85.74	85.9	85.41	85.24	84.41	83.83	85.57	85.74	85.74	91.21	91.04	90.71	86.07	85.41	85.57	85.24	84.16	85.57	83.75	85.41	85.57	89.88	84.99	85.07	85.57	86.73	88.39	88.39	87.06	86.07	88.23	86.4	87.23	86.9
Seq525	86.94	99.42	90.45	87.56	87.56	99.61	85.9	85.74	85.9	85.74	83.83	85.57	85.66	85.57	85.57	86.07	85.9	85.74	85.57	84.74	84.16	85.9	86.07	86.07	91.38	91.21	90.88	86.4	85.74	85.9	85.57	84.49	85.9	84.08	85.74	85.9	90.22	85.32	85.41	85.9	87.06	88.39	88.72	87.4	86.4	88.56	86.73	87.23	87.23
Seq526	84.53	88.81	86.62	84.41	84.41	87.63	85.57	85.74	85.9	85.41	85.49	85.57	85.66	85.9	85.57	85.9	85.9	85.41	85.57	85.57	85.16	85.57	85.41	85.41	89.72	89.55	89.22	85.41	86.07	85.57	85.57	85.16	85.74	85.07	85.74	85.57	86.98	85.32	85.41	85.9	84.58	85.9	85.24	84.41	84.58	85.41	83.75	85.24	84.58
Seq527	84.83	88.81	86.62	85.07	85.07	87.89	85.57	85.74	85.9	85.41	85.16	85.57	85.66	85.9	85.57	85.9	85.9	85.41	85.57	85.57	84.83	85.57	85.41	85.41	89.72	89.55	89.22	85.41	85.74	85.57	85.57	85.16	85.74	84.74	85.74	85.57	86.98	85.32	85.41	85.9	83.91	85.9	85.24	84.74	84.25	85.41	83.42	84.91	84.58
Seq528	85.44	89.3	87.26	84.91	84.91	88.42	86.24	85.74	85.9	86.07	84.99	85.9	85.99	85.57	85.9	86.24	85.9	86.07	85.74	85.41	84.66	85.9	86.07	86.07	89.88	89.72	89.39	85.74	85.74	86.24	85.9	84.99	86.07	84.58	86.07	86.24	87.31	85.66	85.74	86.24	84.74	86.07	85.74	84.58	85.07	85.9	84.25	85.07	84.58
Seq529	85.44	88.31	86.62	84.74	84.74	87.63	85.24	85.07	85.24	85.07	84.33	84.91	84.99	84.91	84.91	85.41	85.24	85.07	84.91	84.74	84	85.24	85.07	85.07	88.89	88.72	88.39	85.57	85.24	85.24	84.91	84.33	85.24	83.91	85.07	85.24	86.65	84.66	84.74	85.24	84.25	85.9	85.24	84.08	84.58	85.57	83.42	84.58	84.08
Seq530	86.04	88.97	87.9	84.91	84.91	87.89	86.4	86.24	86.4	86.24	85.16	86.07	86.15	86.07	86.07	86.4	86.4	86.24	86.07	85.57	84.99	86.4	86.24	86.24	90.22	90.05	89.72	85.9	86.57	86.4	86.07	85.49	86.4	85.07	86.24	86.4	87.48	85.82	85.9	86.4	84.91	86.24	85.9	84.74	85.57	86.07	84.08	85.24	84.74
Seq531	85.74	89.14	86.62	85.24	85.24	88.42	85.57	85.41	85.57	85.41	84.33	85.24	85.32	85.24	85.24	85.57	85.57	85.41	85.24	85.07	84.33	85.57	85.41	85.41	90.05	89.88	89.55	85.74	85.74	85.57	85.24	84.66	85.57	84.25	85.41	85.57	86.82	84.99	85.07	85.57	84.74	86.24	85.9	84.74	85.24	86.07	84.08	85.07	84.74
Seq532	86.04	90.13	87.9	86.57	86.57	88.95	86.4	86.24	86.4	86.24	85.82	86.4	86.48	86.4	86.4	86.4	86.4	86.24	86.07	86.57	86.15	86.4	86.57	86.57	90.05	89.88	89.55	86.73	86.57	86.4	86.4	86.15	86.57	86.07	86.57	86.4	87.81	86.15	86.24	86.73	86.4	87.73	87.06	86.24	86.4	87.23	85.9	86.07	86.57
Seq533	84.53	88.47	87.26	85.41	85.41	87.11	85.41	85.57	85.74	85.24	85.32	85.41	85.49	85.74	85.41	85.74	85.74	85.24	85.41	85.74	84.99	85.41	85.24	85.24	89.22	89.05	88.72	85.57	85.57	85.41	85.41	85.32	85.57	84.91	85.57	85.41	86.65	85.16	85.24	85.74	84.25	85.74	85.41	84.41	83.91	85.41	83.75	84.58	84.58
Seq534	85.44	90.3	87.26	85.9	85.9	89.21	85.24	85.07	85.24	85.07	84.33	84.91	84.99	84.91	84.91	85.57	85.24	85.07	84.91	85.41	84.66	85.24	85.41	85.41	90.05	89.88	89.55	86.15	85.24	85.24	84.91	84.99	85.24	84.58	85.07	85.24	86.82	84.66	84.74	85.24	85.41	86.4	86.4	84.91	85.41	86.57	84.91	85.07	85.24
Seq535	84.53	88.47	85.99	84.41	84.41	87.63	85.41	84.91	85.07	85.24	84.33	85.41	85.49	85.07	85.74	85.41	85.07	85.24	84.91	84.74	84	85.07	85.24	85.24	89.05	88.89	88.56	85.32	84.91	85.41	85.41	84.33	85.41	83.91	85.57	85.41	86.48	85.16	85.24	85.74	83.91	85.9	84.91	84.41	84.25	85.41	83.75	84.58	84.41
Seq536	84.53	88.31	87.26	85.24	85.24	86.84	85.24	85.41	85.57	85.07	85.16	85.24	85.32	85.57	85.24	85.57	85.57	85.07	85.24	85.57	84.83	85.24	85.07	85.07	89.05	88.89	88.56	85.41	85.41	85.24	85.24	85.16	85.41	84.74	85.41	85.24	86.48	84.99	85.07	85.57	84.08	85.57	85.24	84.25	83.75	85.57	83.58	84.41	84.41
Seq537	85.74	88.64	87.26	85.24	85.24	87.37	85.41	85.24	85.41	85.24	84.49	85.41	85.49	85.41	85.41	85.41	85.41	85.24	85.07	85.24	84.49	85.57	85.24	85.24	89.88	89.72	89.39	85.9	85.57	85.41	85.41	84.83	85.57	84.41	85.57	85.41	86.98	85.16	85.24	85.74	85.24	86.9	86.24	85.41	85.57	86.4	84.74	85.9	85.41
Seq538	84.23	88.14	86.62	83.75	83.75	87.11	85.74	84.91	85.07	85.24	84.33	85.41	85.49	85.07	85.41	85.41	85.07	85.24	84.91	84.74	84	85.07	85.57	85.57	89.05	88.89	88.89	84.91	84.91	85.41	85.74	84.33	85.41	83.91	85.57	85.41	86.65	85.49	85.24	85.74	83.91	85.24	84.58	84.08	84.25	84.74	83.75	84.25	83.75
Seq539	84.53	88.64	85.99	84.41	84.41	87.89	85.41	84.91	85.07	85.24	84	85.07	85.16	84.74	85.41	85.41	85.07	85.24	84.91	84.41	83.67	85.07	85.24	85.24	88.89	88.72	88.39	85.32	84.91	85.41	85.07	84	85.24	83.58	85.24	85.41	86.48	84.83	84.91	85.41	84.08	85.74	85.07	84.25	84.41	85.57	83.58	84.41	84.25
Seq540	85.74	88.81	85.99	85.24	85.24	87.37	86.24	86.07	86.24	86.07	84.66	86.24	86.32	86.24	86.24	86.24	86.24	86.4	85.9	85.41	84.66	86.24	86.07	86.07	89.88	90.05	89.39	86.07	86.4	86.24	86.24	84.99	86.4	84.58	86.4	86.24	87.15	85.99	86.07	86.57	85.41	86.73	86.4	85.41	85.9	86.57	84.91	85.74	85.57
Seq541	84.53	88.14	87.26	85.07	85.07	86.84	85.07	85.24	85.41	84.91	84.99	85.07	85.16	85.41	85.07	85.41	85.41	84.91	85.07	85.41	84.66	85.07	84.91	84.91	88.89	88.72	88.39	85.24	85.24	85.07	85.07	84.99	85.24	84.58	85.24	85.07	86.32	84.83	84.91	85.41	84.25	85.74	85.41	84.41	83.91	85.74	83.75	84.58	84.58
Seq542	83.93	88.31	86.62	84.91	84.91	86.84	85.57	85.41	85.57	85.41	84.83	85.57	85.66	85.57	85.57	85.9	85.57	85.07	85.24	85.24	84.49	85.57	85.07	85.07	89.05	88.89	88.56	85.07	85.41	85.57	85.57	84.83	85.74	84.41	85.74	85.57	86.65	84.99	85.41	85.57	83.91	85.57	84.91	84.08	83.58	85.41	83.75	84.25	84.25
Seq543	86.04	90.3	87.26	86.24	86.24	88.68	85.74	85.57	85.74	85.57	84.99	85.41	85.49	85.41	85.41	86.07	86.07	85.57	85.41	85.74	84.99	85.74	85.9	85.9	90.22	90.05	89.72	86.73	85.9	85.74	85.41	85.32	85.74	84.91	85.57	85.74	87.31	85.16	85.24	85.74	86.07	87.06	86.73	85.57	86.07	87.23	85.24	85.74	85.9
Seq544	83.93	89.14	85.35	84.41	84.41	87.63	85.07	85.24	85.41	84.91	84.66	85.07	85.16	85.41	85.07	85.41	85.41	85.24	85.07	85.07	84.33	85.07	84.91	84.91	88.72	88.89	88.23	85.07	85.24	85.07	85.07	84.66	85.24	84.25	85.24	85.07	86.98	84.83	84.91	85.41	83.58	85.57	84.91	84.41	84.25	85.41	83.08	84.91	84.58
Seq545	83.93	87.81	87.26	85.24	85.24	86.32	85.07	85.24	85.41	84.91	85.32	85.07	85.16	85.41	85.07	85.41	85.41	84.91	85.07	85.57	84.99	85.07	84.91	84.91	88.89	88.72	88.39	84.91	85.24	85.07	85.07	85.32	85.24	84.91	85.24	85.07	86.07	84.83	84.91	85.41	83.75	85.24	84.91	83.91	83.75	84.91	83.25	84.41	83.91
Seq546	85.14	89.97	87.9	85.74	85.74	87.63	85.24	85.07	85.24	85.07	84.16	85.24	85.32	85.24	85.24	85.41	85.24	84.74	84.91	85.24	84.49	85.24	85.07	85.07	90.38	90.22	90.22	86.4	85.41	85.24	85.24	84.49	85.41	84.41	85.41	85.07	87.15	84.66	85.07	85.24	86.57	87.23	86.24	85.74	85.57	87.06	86.07	85.57	86.24
Seq547	83.63	88.97	84.71	84.25	84.25	87.37	84.91	85.07	85.24	84.74	84.49	84.91	84.99	85.24	84.91	85.24	85.24	85.07	84.91	84.91	84.16	84.91	84.74	84.74	88.56	88.72	88.06	84.91	85.07	84.91	84.91	84.49	85.07	84.08	85.07	84.91	86.82	84.66	84.74	85.24	83.42	85.41	84.74	84.25	84.08	85.24	82.92	84.74	84.41
Seq548	84.83	88.14	87.26	85.74	85.74	86.84	85.74	85.9	85.9	85.74	84.16	86.07	86.15	86.07	85.9	86.24	86.07	85.57	85.74	84.91	84.16	85.9	85.49	85.57	89.55	89.39	89.05	85.9	85.9	85.9	85.9	84.49	86.07	84.08	86.24	85.9	86.9	85.41	85.9	86.07	84.74	86.07	85.57	84.91	84.08	85.9	84.58	84.74	85.07
Seq549	86.64	90.13	88.54	86.4	86.4	89.08	85.74	85.57	85.74	85.57	84.66	85.41	85.49	85.41	85.41	85.9	85.74	85.57	85.41	85.74	84.99	85.9	85.9	85.9	90.38	90.22	89.88	86.73	85.9	85.74	85.41	85.32	85.74	84.91	85.57	85.74	87.31	85.16	85.24	85.74	86.4	87.4	87.06	85.9	86.4	87.4	85.57	85.74	86.4
Seq550	85.14	89.14	87.26	84.91	84.91	87.63	86.9	86.4	86.57	86.73	85.16	86.57	86.65	86.24	86.9	86.9	86.57	86.73	86.4	85.9	85.16	86.57	86.73	86.73	88.89	88.72	88.39	85.57	86.4	86.9	86.57	85.49	86.73	85.07	86.73	86.9	87.65	86.32	86.4	86.9	84.74	86.07	86.07	84.91	84.41	85.9	84.25	85.41	84.91
Seq551	84.53	87.81	87.26	85.24	85.24	86.84	85.57	85.41	85.41	85.24	84.66	85.57	85.66	85.57	85.41	85.74	85.57	85.74	85.24	84.74	84.25	85.41	85.66	85.74	89.22	89.39	89.05	84.99	85.41	85.41	85.74	84.66	85.57	84.25	85.74	85.41	86.57	85.57	85.41	85.9	83.91	85.9	85.07	84.41	84.25	85.74	83.75	84.58	84.25
Seq552	84.53	88.31	87.9	85.57	85.57	87.11	85.74	85.74	85.74	85.9	85.16	86.07	86.15	85.9	85.9	86.07	85.9	85.9	85.66	85.57	84.83	85.74	85.82	85.9	89.72	89.55	89.22	85.74	85.74	85.9	85.9	85.16	85.99	84.74	86.24	85.9	86.9	85.74	85.9	86.4	84.25	86.24	85.41	84.74	84.25	85.74	84.25	84.91	84.91
Seq553	84.83	88.14	87.9	85.41	85.41	87.37	85.74	85.57	85.57	85.41	84.83	85.74	85.82	85.74	85.57	85.9	85.74	85.57	85.41	84.91	84.41	85.57	85.82	85.9	89.55	89.39	89.39	85.24	85.57	85.57	85.9	84.83	85.74	84.41	85.9	85.57	86.73	85.74	85.57	86.07	84.08	86.07	85.24	84.58	84.08	85.9	83.91	84.74	84.41
Seq554	84.23	87.31	85.99	84.74	84.74	85.79	84.58	84.41	84.58	84.41	83.83	84.41	84.49	84.41	84.41	84.91	84.58	84.41	84.25	84.25	83.42	84.58	84.41	84.41	88.56	88.39	88.39	84.91	84.41	84.58	84.41	83.83	84.66	83.42	84.58	84.58	85.82	84.16	84.25	84.74	83.08	84.74	84.08	83.08	83.08	84.91	82.75	83.25	83.58
Seq555	85.44	88.14	87.26	85.41	85.41	87.63	85.74	85.9	85.9	85.74	84.83	85.74	85.82	85.74	85.57	86.24	86.07	85.9	85.74	85.24	84.41	85.9	85.82	85.9	89.55	89.39	89.05	85.9	85.9	85.9	85.57	84.83	85.9	84.41	85.9	85.9	87.06	85.41	85.57	86.07	84.41	85.74	85.24	84.25	84.41	85.57	83.91	84.41	84.41
Seq556	84.53	89.3	86.62	85.24	85.24	87.11	85.07	85.24	85.24	85.07	84.33	85.07	85.16	85.07	84.91	85.24	85.74	85.24	85.07	85.07	84.33	85.24	85.16	85.24	89.55	89.39	89.05	85.16	85.57	85.24	84.91	84.33	85.24	84.25	85.24	85.24	86.24	84.74	84.91	85.41	84.58	85.57	85.41	84.08	84.25	86.07	83.75	84.25	84.91
Seq557	84.83	89.97	88.54	85.57	85.57	88.68	84.91	84.74	84.91	84.74	83.33	84.58	84.66	84.58	84.58	85.24	85.24	84.41	84.58	84.08	83.25	84.91	84.74	84.74	88.89	88.72	88.39	85.49	84.74	84.91	84.58	83.67	84.91	83.25	84.74	84.91	86.32	84	84.41	84.58	85.24	85.9	85.9	84.74	84.58	86.07	84.41	83.91	85.57
Seq558	84.83	87.48	87.26	84.08	84.08	86.32	83.75	83.91	83.91	83.75	83.5	83.91	84	83.91	83.75	83.91	84.41	84.25	83.75	83.91	83.08	83.91	83.83	83.91	88.89	89.05	88.39	84.91	84.08	83.91	83.75	83.5	84	83.08	84.08	83.91	85.16	83.91	83.75	84.25	85.07	85.9	84.58	84.74	85.07	85.9	84.08	84.91	85.07
Seq559	84.53	89.8	89.17	85.41	85.41	88.42	84.74	84.58	84.74	84.58	83.17	84.41	84.49	84.41	84.41	85.07	85.07	84.25	84.41	83.91	83.17	84.74	84.58	84.58	88.72	88.56	88.23	85.32	84.58	84.74	84.41	83.5	84.74	83.08	84.58	84.74	86.15	83.83	84.25	84.41	85.07	85.74	85.74	84.58	84.41	85.9	84.25	83.75	85.41
Seq560	84.83	88.47	85.99	84.41	84.41	86.84	86.07	85.9	86.07	85.9	84.66	85.74	85.82	85.74	86.07	86.4	86.07	85.9	85.74	85.07	84.66	86.07	85.9	85.9	87.89	87.73	87.4	85.49	86.24	86.07	85.74	84.66	86.07	84.58	85.9	86.07	86.98	85.49	85.57	86.07	84.41	85.41	85.74	84.41	83.91	85.57	83.58	85.07	84.58
Seq561	85.44	89.97	88.54	86.24	86.24	88.68	85.57	85.41	85.57	85.41	84	85.24	85.32	85.24	85.24	85.9	85.9	85.41	85.24	84.74	84	85.57	85.41	85.41	89.72	89.55	89.22	86.4	85.41	85.57	85.24	84.33	85.57	83.91	85.41	85.57	86.82	84.99	85.07	85.57	85.57	86.57	86.57	85.07	85.24	86.73	84.74	85.24	85.9
Seq562	84.53	87.81	86.62	85.07	85.07	85.79	83.75	83.42	83.58	83.42	83	83.58	83.67	83.58	83.58	83.58	83.91	83.42	83.25	83.58	83	83.58	83.75	83.75	88.72	88.56	88.56	84.83	83.91	83.58	83.91	83.17	83.75	82.92	83.75	83.58	84.74	83.67	83.42	83.91	84.74	85.41	85.41	84.25	84.41	85.57	84.25	84.08	85.07
Seq563	85.14	88.47	87.26	85.57	85.57	86.84	86.24	86.07	86.24	86.07	84.83	85.9	85.99	85.9	85.9	86.24	86.24	86.07	85.9	84.91	84.49	86.24	86.07	86.07	89.39	89.22	88.89	85.74	86.07	86.24	85.9	84.83	86.24	84.41	86.07	86.24	86.82	85.66	85.74	86.24	84.58	86.24	85.9	84.74	84.91	86.07	84.08	84.91	84.58
Seq564	84.83	87.31	87.9	84.08	84.08	86.84	84.25	84.08	84.25	84.08	83.17	83.91	84	83.91	83.91	84.41	84.25	83.75	83.91	83.58	82.75	84.41	84.08	84.08	87.06	86.9	86.57	83.58	83.75	84.25	83.91	83.17	84.25	82.75	84.08	84.25	85.49	83.33	83.75	83.91	83.75	84.74	84.41	83.25	83.75	85.24	82.92	83.08	83.42
Seq565	84.83	87.31	87.9	84.08	84.08	86.84	84.25	84.08	84.25	84.08	83.17	83.91	84	83.91	83.91	84.41	84.25	83.75	83.91	83.58	82.75	84.41	84.08	84.08	87.06	86.9	86.57	83.58	83.75	84.25	83.91	83.17	84.25	82.75	84.08	84.25	85.49	83.33	83.75	83.91	83.75	84.74	84.41	83.25	83.75	85.24	82.92	83.08	83.42
Seq566	85.74	89.97	88.54	86.24	86.24	88.68	85.9	85.74	85.9	85.74	84.33	85.57	85.66	85.57	85.57	86.24	86.24	85.74	85.57	85.07	84.33	85.9	85.74	85.74	89.72	89.55	89.22	86.73	85.74	85.9	85.57	84.66	85.9	84.25	85.74	85.9	87.15	85.32	85.41	85.9	85.9	86.57	86.57	85.07	85.24	86.73	85.07	85.24	85.9
Seq567	84.83	89.97	87.9	85.9	85.9	88.68	84.74	84.58	84.74	84.58	83.5	84.41	84.49	84.41	84.41	85.07	85.07	84.58	84.41	84.25	83.42	84.74	84.91	84.91	88.89	88.72	88.39	85.82	84.58	84.74	84.41	83.83	84.74	83.42	84.58	84.74	86.48	84.16	84.25	84.74	85.24	86.24	86.24	85.07	84.91	86.4	84.41	84.25	85.9
Seq568	84.83	88.47	87.9	85.24	85.24	87.11	85.24	85.07	85.24	85.07	84.49	85.07	84.99	84.91	85.24	85.57	85.24	85.07	85.24	84.91	84.16	85.24	85.07	85.07	87.89	87.73	87.4	85.16	85.24	85.24	84.91	84.49	85.24	84.08	85.07	85.24	86.32	84.99	84.74	85.24	84.25	85.24	85.57	83.91	83.75	85.07	83.08	84.58	84.41
Seq569	85.74	89.47	88.54	86.24	86.24	88.16	85.57	85.41	85.57	85.41	84.33	85.24	85.32	85.24	85.24	85.57	85.9	85.41	85.24	85.07	84.33	85.57	85.41	85.41	89.72	89.55	89.22	86.07	85.41	85.57	85.24	84.66	85.57	84.25	85.41	85.57	86.48	84.99	85.07	85.57	85.9	86.57	86.57	85.41	85.24	86.73	85.07	85.24	85.9
Seq570	85.14	87.81	87.9	84.91	84.91	86.84	84.74	84.58	84.74	84.58	84.49	84.58	84.49	84.74	84.74	85.07	84.74	84.58	84.74	84.91	84.16	84.74	84.58	84.58	87.56	87.4	87.06	85.07	84.74	84.74	84.41	84.49	84.74	84.08	84.58	84.74	85.82	84.49	84.25	84.74	83.91	84.74	85.24	83.91	83.75	84.74	82.75	84.25	84.08
Seq571	81.83	87.31	86.62	84.41	84.41	84.74	83.75	83.58	83.75	83.25	81.51	83.58	83.5	83.75	83.42	83.42	84.08	82.92	83.75	82.26	81.51	83.42	83.58	83.58	87.56	87.4	87.4	84.08	83.58	83.42	83.75	81.84	83.58	81.43	83.58	83.42	84.91	83.67	83.25	83.42	83.42	83.91	83.91	83.25	83.08	84.25	82.59	83.42	83.42
Seq572	80.93	87.15	85.99	83.91	83.91	84.47	83.58	83.42	83.58	83.08	81.34	83.42	83.33	83.58	83.25	83.25	83.91	82.75	83.58	82.09	81.43	83.25	83.42	83.42	87.4	87.23	87.23	83.58	83.42	83.25	83.58	81.67	83.42	81.26	83.42	83.25	84.74	83.5	83.08	83.25	83.25	83.75	83.75	83.08	82.92	84.08	82.42	83.25	83.25
Seq573	82.73	87.56	87.9	84.08	84.08	85.53	83.58	83.08	83.25	83.42	82.17	83.25	83.33	83.25	83.25	83.58	83.58	82.75	82.92	82.92	82.17	83.25	83.08	83.08	87.73	87.56	87.23	84.49	83.42	83.25	83.58	82.5	83.42	82.09	83.42	83.25	85.07	83	83.08	83.25	83.91	85.07	84.58	83.42	82.92	85.07	83.42	84.25	84.25
Seq574	82.73	87.73	86.62	84.08	84.08	86.05	83.58	83.08	83.25	83.08	81.67	83	83	82.92	82.92	83.58	83.58	83.42	82.92	82.42	81.76	83.25	83.42	83.42	87.23	87.4	86.73	84.16	83.08	83.25	83.25	82.01	83.25	81.59	83.08	83.25	85.16	83	82.75	83.25	83.42	84.41	84.25	83.08	83.25	84.91	82.59	83.58	83.75
Seq575	82.73	87.89	86.62	83.75	83.75	86.05	83.75	83.25	83.42	83.25	81.84	83.08	83.17	83.08	83.08	83.75	83.75	83.58	83.08	82.59	81.84	83.42	83.58	83.58	87.4	87.56	86.9	84.33	83.25	83.42	83.42	82.17	83.42	81.76	83.25	83.42	85.32	83.17	83.25	83.42	83.58	84.58	84.41	83.25	83.42	85.07	82.75	83.75	83.91
Seq576	85.74	88.47	91.08	86.4	86.4	86.18	83.91	84.08	84.08	83.91	82.01	84.08	84	83.91	83.75	83.91	83.91	84.08	84.41	82.59	82.34	84.25	84.33	84.41	88.23	88.06	88.06	86.4	84.25	84.08	83.75	82.34	84.08	82.26	84.08	83.91	85.9	83.91	84.08	84.25	87.56	87.06	87.06	86.4	86.07	87.56	85.9	85.57	85.74
Seq577	85.74	88.47	91.08	86.4	86.4	86.18	83.91	84.08	84.08	83.91	82.01	84.08	84	83.91	83.75	83.91	83.91	84.08	84.41	82.59	82.34	84.25	84.33	84.41	88.23	88.06	88.06	86.4	84.25	84.08	83.75	82.34	84.08	82.26	84.08	83.91	85.9	83.91	84.08	84.25	87.56	87.06	87.06	86.4	86.07	87.56	85.9	85.57	85.74
Seq578	86.64	86.15	94.27	85.9	85.9	86.45	83.91	84.08	84.08	83.91	82.67	84.08	84.16	84.25	83.75	83.91	84.25	84.08	84.25	82.92	82.34	84.25	84.33	84.41	89.72	89.55	89.22	84.66	84.08	84.08	83.75	82.34	84.08	82.26	84.08	83.91	84.66	84.25	83.75	84.25	83.42	85.9	84.25	84.91	85.57	84.41	83.42	84.08	84.25
Seq579	87.54	91.29	92.36	88.23	88.23	90.39	86.07	86.57	86.24	86.07	85.82	86.07	86.15	86.07	86.24	86.07	86.07	86.24	86.24	86.07	85.99	86.4	86.48	86.57	93.2	93.03	92.7	87.06	86.4	86.24	85.9	86.15	86.24	86.07	86.24	86.07	87.98	85.74	85.9	86.4	87.73	89.55	88.89	88.39	88.72	88.56	86.4	87.73	88.06
Seq580	87.24	91.13	91.72	88.06	88.06	90.13	85.9	86.4	86.07	85.9	85.82	85.9	85.99	85.9	86.07	85.9	85.9	86.07	86.07	85.9	85.99	86.24	86.32	86.4	93.03	92.87	92.54	86.9	86.4	86.07	85.74	85.99	86.07	86.07	86.07	85.9	87.81	85.57	85.74	86.24	87.56	89.39	88.72	88.23	88.56	88.39	86.24	87.56	87.89
Seq581	87.24	91.13	91.72	88.06	88.06	90.13	85.9	86.4	86.07	85.9	85.82	85.9	85.99	85.9	86.07	85.9	85.9	86.07	86.07	85.9	85.99	86.24	86.32	86.4	93.03	92.87	92.54	86.9	86.4	86.07	85.74	85.99	86.07	86.07	86.07	85.9	87.81	85.57	85.74	86.24	87.56	89.39	88.72	88.23	88.56	88.39	86.24	87.56	87.89
Seq582	87.24	91.13	91.72	88.06	88.06	90.13	85.9	86.4	86.07	85.9	85.82	85.9	85.99	85.9	86.07	85.9	85.9	86.07	86.07	85.9	85.99	86.24	86.32	86.4	93.03	92.87	92.54	86.9	86.4	86.07	85.74	85.99	86.07	86.07	86.07	85.9	87.81	85.57	85.74	86.24	87.56	89.39	88.72	88.23	88.56	88.39	86.24	87.56	87.89
Seq583	87.24	91.13	91.72	88.06	88.06	90.13	85.9	86.4	86.07	85.9	85.82	85.9	85.99	85.9	86.07	85.9	85.9	86.07	86.07	85.9	85.99	86.24	86.32	86.4	93.03	92.87	92.54	86.9	86.4	86.07	85.74	85.99	86.07	86.07	86.07	85.9	87.81	85.57	85.74	86.24	87.56	89.39	88.72	88.23	88.56	88.39	86.24	87.56	87.89
Seq584	87.24	90.96	90.45	87.56	87.56	90.13	85.9	86.4	86.07	85.9	85.66	85.9	85.99	85.9	86.07	85.9	85.9	86.07	86.07	85.74	85.82	86.24	86.15	86.24	92.7	92.54	92.21	86.48	86.4	86.07	85.74	85.82	86.07	85.9	86.07	85.9	87.73	85.57	85.74	86.24	87.73	89.22	88.56	88.06	88.39	88.23	86.4	87.56	87.73
Seq585	87.24	90.96	90.45	87.56	87.56	90.13	85.9	86.4	86.07	85.9	85.66	85.9	85.99	85.9	86.07	85.9	85.9	86.07	86.07	85.74	85.82	86.24	86.15	86.24	92.7	92.54	92.21	86.48	86.4	86.07	85.74	85.82	86.07	85.9	86.07	85.9	87.73	85.57	85.74	86.24	87.73	89.22	88.56	88.06	88.39	88.23	86.4	87.56	87.73
Seq586	86.94	91.13	92.36	88.23	88.23	89.87	85.74	86.24	85.9	85.74	85.66	85.9	85.82	85.74	85.9	85.74	85.74	85.9	86.24	85.74	85.82	86.07	86.15	86.24	93.2	93.03	92.7	86.98	86.24	85.9	85.57	85.82	85.9	85.9	85.9	85.74	87.65	85.74	85.57	86.07	87.4	89.22	88.56	88.06	88.39	88.23	86.07	87.4	87.73
Seq587	87.24	91.13	91.72	88.06	88.06	90.13	85.9	86.4	86.07	85.9	85.82	85.9	85.99	85.9	86.07	85.9	85.9	86.07	86.07	85.9	85.99	86.24	86.32	86.4	93.03	92.87	92.54	86.9	86.4	86.07	85.74	85.99	86.07	86.07	86.07	85.9	87.81	85.57	85.74	86.24	87.56	89.39	88.72	88.23	88.56	88.39	86.24	87.56	87.89
Seq588	87.24	91.13	91.72	88.06	88.06	90.13	85.9	86.4	86.07	85.9	85.82	85.9	85.99	85.9	86.07	85.9	85.9	86.07	86.07	85.9	85.99	86.24	86.32	86.4	93.03	92.87	92.54	86.9	86.4	86.07	85.74	85.99	86.07	86.07	86.07	85.9	87.81	85.57	85.74	86.24	87.56	89.39	88.72	88.23	88.56	88.39	86.24	87.56	87.89
Seq589	87.24	91.13	91.72	88.06	88.06	90.13	85.9	86.4	86.07	85.9	85.82	85.9	85.99	85.9	86.07	85.9	85.9	86.07	86.07	85.9	85.99	86.24	86.32	86.4	93.03	92.87	92.54	86.9	86.4	86.07	85.74	85.99	86.07	86.07	86.07	85.9	87.81	85.57	85.74	86.24	87.56	89.39	88.72	88.23	88.56	88.39	86.24	87.56	87.89
Seq590	87.24	91.13	91.72	88.06	88.06	90.13	85.9	86.4	86.07	85.9	85.82	85.9	85.99	85.9	86.07	85.9	85.9	86.07	86.07	85.9	85.99	86.24	86.32	86.4	93.03	92.87	92.54	86.9	86.4	86.07	85.74	85.99	86.07	86.07	86.07	85.9	87.81	85.57	85.74	86.24	87.56	89.39	88.72	88.23	88.56	88.39	86.24	87.56	87.89
Seq591	86.64	90.3	88.54	85.74	85.74	88.55	85.57	85.74	85.74	85.57	83	85.74	85.66	85.57	85.41	85.57	85.9	85.74	85.9	83.91	83.33	86.07	85.66	85.74	93.2	93.03	92.7	85.99	85.74	85.74	85.41	83.33	85.74	83.25	85.74	85.57	86.82	85.57	85.41	85.9	86.9	87.89	86.9	86.73	86.24	88.23	86.24	86.4	86.73
Seq592	86.34	90.3	89.17	85.74	85.74	88.29	85.57	85.74	85.74	85.57	83.33	86.07	85.99	85.9	85.74	85.57	85.9	85.74	85.9	84.25	83.67	86.07	85.66	85.74	93.53	93.37	93.03	85.99	85.74	85.74	85.74	83.67	85.9	83.58	86.07	85.57	86.82	85.9	85.74	86.24	86.9	88.23	86.9	87.06	86.24	88.23	86.57	86.73	87.06
Seq593	85.14	90.13	90.45	86.24	86.24	87.89	85.24	85.24	85.57	85.41	83.83	85.41	85.49	85.41	85.57	85.74	85.41	85.24	85.07	84.74	84.16	85.9	85.32	85.24	94.36	94.2	93.86	85.82	85.57	85.57	85.57	84.16	85.74	84.08	85.57	85.41	86.98	85.24	85.24	85.74	86.07	87.56	86.24	86.73	86.24	87.23	85.57	85.74	86.07
Seq594	86.04	89.3	91.72	86.07	86.07	87.76	87.06	86.57	86.73	86.57	84.66	86.9	86.82	86.73	86.73	86.57	86.4	86.24	86.73	84.91	84.91	86.9	86.57	86.57	93.37	93.2	93.2	85.41	86.73	86.73	87.06	84.99	86.9	84.91	86.9	86.57	88.23	86.82	86.9	86.73	86.24	87.56	86.4	86.73	85.9	87.23	85.57	86.24	85.57
Seq595	83.63	88.56	86.62	84.41	84.41	86.45	86.57	86.24	86.4	86.07	83.67	86.4	86.32	86.4	86.24	86.4	86.07	86.07	86.4	83.91	83.83	86.57	86.4	86.4	93.53	93.37	93.37	85.66	86.24	86.24	86.57	84	86.4	83.91	86.4	86.07	87.4	86.65	86.4	86.57	85.07	86.4	85.41	85.74	85.24	86.57	84.41	85.41	85.07
Seq596	85.74	88.81	91.72	86.57	86.57	86.97	86.73	86.57	86.57	86.4	84	86.57	86.48	86.4	86.24	86.4	86.4	86.57	86.73	84.25	84.25	86.73	86.82	86.9	93.2	93.03	93.03	85.9	86.73	86.57	86.57	84.33	86.57	84.25	86.57	86.4	87.65	86.73	86.57	86.73	85.74	87.06	86.4	86.24	86.73	87.06	84.74	85.57	85.24
Seq597	85.44	88.64	91.08	86.4	86.4	86.45	86.73	86.24	86.24	86.4	84.49	86.57	86.48	86.07	86.24	86.07	86.07	86.57	86.57	85.07	84.74	86.4	86.82	86.9	92.7	92.54	92.54	85.9	86.4	86.57	86.57	84.83	86.4	84.74	86.57	86.4	87.48	86.73	86.57	86.73	85.41	86.57	86.24	85.9	86.4	86.73	84.74	85.57	85.24
Seq598	86.94	88.14	88.54	85.9	85.9	87.11	86.07	86.24	86.24	86.07	84.33	86.07	86.15	86.07	85.9	86.07	86.07	86.24	86.07	84.91	84.66	86.4	86.15	86.24	91.38	91.21	90.88	85.49	86.4	86.24	85.9	84.66	86.24	84.58	86.24	86.07	87.06	86.07	85.9	86.4	85.74	87.06	85.57	85.9	85.74	87.23	85.24	85.57	86.73
Seq599	84.83	89.3	91.08	86.24	86.24	86.84	84.58	84.41	84.58	84.41	82.5	84.41	84.33	84.25	84.25	84.41	84.58	84.41	84.58	83.42	82.84	84.91	84.41	84.41	92.7	92.54	92.21	85.74	84.58	84.58	84.25	82.84	84.58	82.75	84.41	84.41	86.48	84.66	84.08	84.58	85.74	86.73	85.57	85.57	85.74	86.73	84.91	85.24	85.24
Seq600	84.83	86.24	88.54	84.91	84.91	83.82	84.41	84.41	84.58	84.08	82.67	84.41	84.33	84.58	84.25	84.08	84.58	84.08	84.58	83.25	82.59	84.41	84.41	84.41	90.88	90.71	90.71	84.58	84.74	84.25	84.58	82.67	84.41	82.59	84.41	84.08	85.32	84.99	84.41	84.58	84.25	85.41	84.25	84.74	84.58	85.24	83.58	84.74	84.08
Seq601	86.34	89.97	89.81	85.74	85.74	87.76	85.24	85.41	85.41	85.24	83	85.74	85.66	85.57	85.41	85.24	85.57	85.41	85.57	83.91	83.33	85.74	85.32	85.41	93.2	93.03	92.7	85.82	85.41	85.41	85.41	83.33	85.57	83.25	85.74	85.24	86.48	85.57	85.41	85.9	86.9	88.23	86.9	87.06	86.24	88.23	86.57	86.4	87.06
Seq602	84.53	87.65	87.9	84.91	84.91	86.45	86.57	86.07	86.24	86.07	83.67	86.4	86.32	86.24	86.24	86.4	85.9	86.07	86.24	84.25	83.91	86.57	86.4	86.4	91.71	91.54	91.54	85.82	86.24	86.24	86.57	84	86.4	83.91	86.4	86.07	87.48	86.65	86.4	86.57	84.74	86.4	85.24	85.24	84.91	86.4	84.08	85.57	84.74
Seq603	86.34	88.31	91.72	86.73	86.73	86.45	85.24	84.91	85.07	84.74	82.84	84.74	84.66	84.74	84.58	84.74	84.74	84.74	85.07	83.25	83.17	85.07	85.07	85.07	92.21	92.04	92.04	86.15	85.07	84.91	84.91	83.17	84.91	83.08	84.74	84.74	86.24	85.32	84.41	84.91	85.9	87.06	86.4	85.74	85.74	87.06	85.07	85.74	85.57
Seq604	86.34	90.46	88.54	85.9	85.9	88.55	85.74	85.9	85.9	85.74	83.17	86.24	86.15	86.07	85.9	85.74	86.07	85.9	86.07	84.08	83.5	86.24	85.82	85.9	94.03	93.86	93.53	86.15	85.9	85.9	85.9	83.5	86.07	83.42	86.24	85.74	86.98	86.07	85.9	86.4	86.73	88.06	87.06	86.9	86.07	88.06	86.4	86.57	86.9
Seq605	86.64	90.13	90.45	86.24	86.24	88.03	85.41	85.57	85.57	85.41	83.17	85.9	85.82	85.74	85.57	85.41	85.74	85.57	85.74	84.08	83.5	85.9	85.49	85.57	93.7	93.53	93.2	86.32	85.57	85.57	85.57	83.5	85.74	83.42	85.9	85.41	86.65	85.74	85.57	86.07	87.06	88.39	87.06	87.23	86.73	88.39	86.73	86.57	87.23
Seq606	86.64	90.3	89.17	86.07	86.07	88.55	85.57	85.74	85.74	85.57	83.33	86.07	85.99	85.9	85.74	85.57	85.9	85.74	85.9	84.25	83.67	86.07	85.66	85.74	93.53	93.37	93.03	86.32	85.74	85.74	85.74	83.67	85.9	83.58	86.07	85.57	86.82	85.9	85.74	86.24	87.23	88.56	87.23	87.4	86.57	88.56	86.9	87.06	87.4
Seq607	86.34	90.3	88.54	85.74	85.74	88.29	85.9	86.07	86.07	85.9	83.67	86.4	86.32	86.24	86.07	85.9	86.24	86.07	86.24	84.58	84	86.4	85.99	86.07	93.53	93.37	93.03	85.99	86.07	86.07	86.07	84	86.24	83.91	86.4	85.9	86.82	86.24	86.07	86.57	86.9	88.23	86.9	87.4	86.24	88.23	86.57	86.73	87.06
Seq608	86.94	90.3	89.81	86.07	86.07	88.29	85.57	85.74	85.74	85.57	83.33	86.07	85.99	85.9	85.74	85.57	85.9	85.74	85.9	84.25	83.67	86.07	85.66	85.74	93.53	93.37	93.03	86.15	85.74	85.74	85.74	83.67	85.9	83.58	86.07	85.57	86.82	85.9	85.74	86.24	87.23	88.56	87.23	87.4	86.57	88.56	86.9	86.73	87.4
Seq609	86.34	89.05	89.17	86.07	86.07	87.5	86.73	86.57	86.73	86.24	84.49	86.07	86.15	86.4	86.07	86.24	86.73	86.24	86.4	85.07	84.66	86.73	86.9	86.9	91.87	91.71	91.71	86.32	86.24	86.4	86.4	84.83	86.4	84.74	86.24	86.24	87.56	86.15	86.24	86.4	85.9	86.73	85.57	85.41	86.07	87.56	84.58	85.74	85.24
Seq610	85.74	89.47	88.54	84.91	84.91	87.5	84.91	84.91	85.24	85.07	82.5	84.74	84.83	84.74	84.91	85.07	85.07	84.91	84.74	83.42	82.84	85.57	84.99	84.91	92.7	92.54	92.21	85.41	84.91	85.24	84.91	82.84	85.24	82.75	84.91	85.07	86.24	84.58	84.58	85.07	86.4	87.4	86.73	86.24	87.06	87.4	85.41	85.9	86.24
Seq611	85.44	89.72	89.17	85.24	85.24	87.24	85.07	84.74	85.07	85.24	83.5	85.07	84.99	84.58	85.07	84.91	84.91	85.07	85.07	84.41	83.83	85.41	85.49	85.41	91.71	91.54	91.21	85.82	84.74	85.41	85.07	83.83	85.24	83.75	85.07	85.24	86.24	85.07	84.74	85.24	86.4	86.73	86.4	85.74	85.24	88.06	86.07	85.57	85.9
Seq612	86.64	90.46	89.17	85.9	85.9	88.55	85.74	85.9	85.9	85.74	83.5	86.24	86.15	86.07	85.9	85.74	86.07	85.9	86.07	84.41	83.83	86.24	85.82	85.9	93.7	93.53	93.2	86.15	85.9	85.9	85.9	83.83	86.07	83.75	86.24	85.74	86.98	86.07	85.9	86.4	87.06	88.39	87.06	87.23	86.4	88.39	86.73	86.9	87.23
Seq613	86.94	90.13	89.81	86.24	86.24	88.03	85.57	85.74	85.74	85.57	83.33	86.07	85.99	85.9	85.74	85.57	85.9	85.74	85.9	84.25	83.67	86.07	85.66	85.74	93.37	93.2	92.87	86.32	85.74	85.74	85.74	83.67	85.9	83.58	86.07	85.57	86.65	85.9	85.74	86.24	87.4	88.72	87.4	87.56	86.73	88.72	86.73	86.9	87.56
Seq614	86.64	90.46	89.17	85.9	85.9	88.55	85.74	85.9	85.9	85.74	83.5	86.24	86.15	86.07	85.9	85.74	86.07	85.9	86.07	84.41	83.83	86.24	85.82	85.9	93.7	93.53	93.2	86.15	85.9	85.9	85.9	83.83	86.07	83.75	86.24	85.74	86.98	86.07	85.9	86.4	87.06	88.39	87.06	87.23	86.4	88.39	86.73	86.9	87.23
Seq615	85.74	86.32	89.81	84.08	84.08	85.13	85.24	84.91	85.07	84.74	82.5	85.07	85.16	85.41	84.91	84.91	84.74	84.41	85.07	82.42	82.67	85.07	84.74	84.74	89.72	89.55	89.55	84.83	85.57	84.91	85.24	82.5	85.07	82.75	85.07	84.74	85.74	84.99	84.74	84.91	85.07	86.24	84.41	85.07	84.91	85.57	84.91	84.74	84.58
Seq616	86.04	89.8	89.81	85.9	85.9	87.5	85.41	85.57	85.57	85.41	83.17	85.9	85.82	85.74	85.57	85.41	85.74	85.9	85.74	84.08	83.5	85.9	85.49	85.57	93.37	93.53	92.87	85.99	85.57	85.57	85.57	83.5	85.74	83.42	85.9	85.41	86.48	85.74	85.57	86.07	86.73	88.06	86.73	86.9	86.73	88.06	86.57	86.24	86.9
Seq617	86.64	90.46	89.17	85.9	85.9	88.55	85.74	85.9	85.9	85.74	83.5	86.24	86.15	86.07	85.9	85.74	86.07	85.9	86.07	84.41	83.83	86.24	85.82	85.9	93.7	93.53	93.2	86.15	85.9	85.9	85.9	83.83	86.07	83.75	86.24	85.74	86.98	86.07	85.9	86.4	87.06	88.39	87.06	87.23	86.4	88.39	86.73	86.9	87.23
Seq618	86.04	86.32	88.54	84.25	84.25	85.39	85.41	85.07	85.24	84.91	82.34	84.74	84.99	85.24	84.74	85.07	84.91	84.58	84.91	82.26	82.5	85.24	84.91	84.91	89.22	89.05	89.05	84.91	85.74	85.07	85.07	82.34	85.07	82.59	84.91	84.91	85.9	84.49	84.58	84.74	84.91	85.74	84.25	84.58	84.74	85.41	84.41	84.25	84.08
Seq619	84.83	87.56	88.54	84.58	84.58	85.13	85.74	85.24	85.41	85.24	83.33	85.57	85.49	85.41	85.41	85.57	85.41	85.24	85.41	83.91	83.67	85.74	85.57	85.57	90.71	90.88	90.55	85.49	85.24	85.41	85.74	83.67	85.57	83.58	85.57	85.24	86.57	85.49	85.57	85.41	85.74	86.4	84.91	85.07	85.74	86.9	85.07	85.57	85.07
Seq620	87.24	90.3	88.54	86.07	86.07	88.55	85.24	85.41	85.41	85.24	83.5	85.74	85.66	85.57	85.41	85.24	85.57	85.41	85.57	84.41	83.83	85.74	85.32	85.41	93.86	93.7	93.37	86.48	85.74	85.41	85.41	83.83	85.57	83.75	85.74	85.24	86.48	85.57	85.41	85.9	86.9	88.23	86.9	87.4	86.57	88.23	86.9	87.06	87.06
Seq621	84.83	89.47	89.17	85.74	85.74	87.24	84.91	84.74	84.74	84.91	83	85.41	85.32	84.91	85.07	84.91	84.91	85.07	85.07	83.58	83.33	85.07	84.99	85.07	92.87	92.7	92.37	85.66	84.74	85.07	85.07	83.33	85.07	83.25	85.41	84.91	85.99	85.24	85.07	85.57	86.24	87.56	86.24	86.4	85.9	87.56	86.24	86.07	86.4
Seq622	86.34	90.3	89.17	85.74	85.74	88.29	85.57	85.74	85.74	85.57	83.33	86.07	85.99	85.9	85.74	85.57	85.9	85.74	85.9	84.25	83.67	86.07	85.66	85.74	93.53	93.37	93.03	85.99	85.74	85.74	85.74	83.67	85.9	83.58	86.07	85.57	86.82	85.9	85.74	86.24	86.9	88.23	86.9	87.06	86.24	88.23	86.57	86.73	87.06
Seq623	86.34	89.97	89.17	85.74	85.74	87.76	85.24	85.41	85.41	85.24	83	85.74	85.66	85.57	85.41	85.24	85.57	85.41	85.57	83.91	83.33	85.74	85.32	85.41	93.2	93.03	92.7	85.82	85.41	85.41	85.41	83.33	85.57	83.25	85.74	85.24	86.48	85.57	85.41	85.9	86.9	88.23	86.9	87.06	86.24	88.23	86.57	86.4	87.06
Seq624	86.34	90.3	89.17	85.74	85.74	88.29	85.57	85.74	85.74	85.57	83.33	86.07	85.99	85.9	85.74	85.57	85.9	85.74	85.9	84.25	83.67	86.07	85.66	85.74	93.53	93.37	93.03	85.99	85.74	85.74	85.74	83.67	85.9	83.58	86.07	85.57	86.82	85.9	85.74	86.24	86.9	88.23	86.9	87.06	86.24	88.23	86.57	86.73	87.06
Seq625	86.34	90.3	89.17	85.74	85.74	88.29	85.57	85.74	85.74	85.57	83.33	86.07	85.99	85.9	85.74	85.57	85.9	85.74	85.9	84.25	83.67	86.07	85.66	85.74	93.53	93.37	93.03	85.99	85.74	85.74	85.74	83.67	85.9	83.58	86.07	85.57	86.82	85.9	85.74	86.24	86.9	88.23	86.9	87.06	86.24	88.23	86.57	86.73	87.06
Seq626	85.44	87.31	89.17	84.58	84.58	84.87	86.24	85.74	85.9	85.74	83.67	85.74	85.66	85.57	85.57	86.07	86.07	85.74	85.9	84.08	83.83	86.24	86.07	86.07	90.38	90.55	90.22	85.49	85.57	85.9	85.9	83.83	85.9	83.75	85.74	85.74	86.9	85.66	85.74	85.57	85.41	85.74	84.91	84.41	85.41	86.57	84.41	84.74	84.74
Seq627	86.34	90.3	89.17	85.74	85.74	88.29	85.57	85.74	85.74	85.57	83.33	86.07	85.99	85.9	85.74	85.57	85.9	85.74	85.9	84.25	83.67	86.07	85.66	85.74	93.53	93.37	93.03	85.99	85.74	85.74	85.74	83.67	85.9	83.58	86.07	85.57	86.82	85.9	85.74	86.24	86.9	88.23	86.9	87.06	86.24	88.23	86.57	86.73	87.06
Seq628	85.74	89.97	88.54	85.41	85.41	87.76	85.24	85.41	85.41	85.24	83	85.74	85.66	85.57	85.41	85.24	85.57	85.41	85.57	83.91	83.33	85.74	85.32	85.41	93.2	93.03	93.03	85.66	85.41	85.41	85.41	83.33	85.57	83.25	85.74	85.24	86.48	85.57	85.41	85.9	86.57	87.89	86.57	86.73	85.9	87.89	86.24	86.4	86.73
Seq629	86.34	90.3	89.17	85.74	85.74	88.29	85.57	85.74	85.74	85.57	83.33	86.07	85.99	85.9	85.74	85.57	85.9	85.74	85.9	84.25	83.67	86.07	85.66	85.74	93.53	93.37	93.03	85.99	85.74	85.74	85.74	83.67	85.9	83.58	86.07	85.57	86.82	85.9	85.74	86.24	86.9	88.23	86.9	87.06	86.24	88.23	86.57	86.73	87.06
Seq630	86.04	89.8	88.54	85.74	85.74	87.76	85.57	85.74	85.74	85.57	83.17	86.07	85.99	85.9	85.74	85.57	85.9	85.74	85.9	84.08	83.5	86.07	85.66	85.74	93.37	93.2	92.87	86.32	85.74	85.74	85.74	83.5	85.9	83.42	86.07	85.57	86.65	85.9	85.74	86.24	86.9	88.23	86.73	86.9	86.24	88.23	86.57	86.73	87.06
Seq631	86.34	90.3	89.17	86.07	86.07	88.29	85.57	85.74	85.74	85.57	83.67	86.07	85.99	85.9	85.74	85.57	85.9	85.74	85.9	84.58	84	86.07	85.66	85.74	93.53	93.37	93.03	85.99	85.74	85.74	85.74	84	85.9	83.91	86.07	85.57	86.82	85.9	85.74	86.24	86.9	88.23	86.9	87.06	86.24	88.23	86.57	86.73	87.06
Seq632	86.64	90.63	89.17	86.07	86.07	88.55	85.57	85.74	85.74	85.57	83.33	86.07	85.99	85.9	85.74	85.57	85.9	85.74	85.9	84.25	83.67	86.07	85.66	85.74	93.53	93.37	93.03	86.32	85.74	85.74	85.74	83.67	85.9	83.58	86.07	85.57	87.15	85.9	85.74	86.24	87.23	88.56	87.23	87.4	86.57	88.56	86.9	87.06	87.4
Seq633	86.64	90.13	89.81	85.74	85.74	88.03	85.41	85.24	85.24	85.41	83.17	85.9	85.82	85.41	85.57	85.07	85.41	85.57	85.57	84.08	83.5	85.57	85.49	85.57	93.03	92.87	92.54	85.99	85.24	85.57	85.57	83.5	85.57	83.42	85.9	85.41	86.48	85.74	85.57	86.07	87.06	88.06	87.06	87.06	86.24	88.39	87.06	86.24	87.23
Seq634	86.34	90.96	91.08	86.4	86.4	89.08	85.24	85.41	85.41	85.24	83.33	85.74	85.66	85.57	85.41	85.24	85.24	85.07	85.57	84.25	83.67	85.74	84.99	85.07	99.17	99	98.67	87.65	85.74	85.41	85.41	83.83	85.57	83.58	85.74	85.24	87.23	85.24	85.41	85.57	86.07	87.73	86.57	86.9	87.06	87.4	85.57	86.24	86.24
Seq635	86.04	90.3	89.81	85.9	85.9	88.29	85.07	85.24	85.24	85.07	83.17	85.57	85.49	85.41	85.24	85.07	85.41	85.24	85.41	84.08	83.5	85.57	85.16	85.24	93.86	93.7	93.37	85.74	85.24	85.24	85.24	83.5	85.41	83.42	85.57	85.07	86.65	85.41	85.24	85.74	86.73	88.06	86.73	86.9	86.4	88.06	86.4	86.24	86.9
Seq636	86.64	90.3	89.17	86.07	86.07	88.55	85.57	86.07	85.74	85.57	83.67	86.07	85.99	85.9	85.74	85.57	85.9	85.74	85.9	84.25	83.83	86.07	85.66	85.74	93.53	93.37	93.03	85.99	85.74	85.74	85.74	84	85.9	83.91	86.07	85.57	86.82	85.9	85.74	86.24	86.9	88.23	86.9	87.06	86.57	88.23	86.57	86.73	87.06
Seq637	86.64	90.13	89.17	85.9	85.9	88.03	85.74	85.9	85.9	85.74	83.17	86.24	86.15	86.07	85.9	85.74	86.07	85.9	86.07	84.08	83.5	86.24	85.82	85.9	93.37	93.2	92.87	85.99	85.9	85.9	85.9	83.5	86.07	83.42	86.24	85.74	86.82	86.07	85.9	86.4	87.06	88.39	87.06	87.23	86.4	88.39	86.73	86.57	87.23
Seq638	86.94	90.3	89.81	86.07	86.07	88.29	85.57	85.74	85.74	85.57	83.33	86.07	85.99	85.9	85.74	85.57	85.9	85.74	85.9	84.25	83.67	86.07	85.66	85.74	93.53	93.37	93.03	86.15	85.74	85.74	85.74	83.67	85.9	83.58	86.07	85.57	86.82	85.9	85.74	86.24	87.23	88.56	87.23	87.4	86.57	88.56	86.9	86.73	87.4
Seq639	86.64	90.46	89.17	85.9	85.9	88.55	85.74	85.9	85.9	85.74	83.5	86.24	86.15	86.07	85.9	85.74	86.07	85.9	86.07	84.41	83.83	86.24	85.82	85.9	93.7	93.53	93.2	86.15	85.9	85.9	85.9	83.83	86.07	83.75	86.24	85.74	86.98	86.07	85.9	86.4	87.06	88.39	87.06	87.23	86.4	88.39	86.73	86.9	87.23
Seq640	86.04	90.3	90.45	85.9	85.9	88.55	85.41	85.57	85.74	85.24	83	85.24	85.16	85.41	85.07	85.24	85.41	85.57	85.74	83.91	83.33	85.57	85.24	85.24	96.68	96.85	96.19	86.82	85.9	85.41	85.07	83.33	85.41	83.25	85.24	85.24	87.48	85.16	84.91	85.41	85.57	86.57	85.74	86.07	85.9	86.57	84.41	85.41	85.24
Seq641	86.34	88.97	91.72	85.57	85.57	87.76	84.74	84.91	84.91	84.74	83.5	85.24	85.16	85.07	84.91	85.07	84.74	84.91	85.07	84.25	83.67	85.07	84.83	84.91	92.87	92.7	92.37	86.48	85.24	84.91	84.91	83.67	85.07	83.58	85.24	84.74	86.65	85.24	84.91	85.41	85.74	87.23	86.57	86.9	86.4	86.9	85.07	86.07	85.74
Seq642	85.44	89.47	89.81	86.4	86.4	87.76	85.57	85.57	85.9	85.74	84.49	85.9	85.82	85.74	85.9	85.74	85.41	85.57	85.74	85.24	84.66	85.99	85.66	85.57	94.03	93.86	93.53	86.4	85.9	85.9	85.9	84.66	86.07	84.58	85.9	85.74	86.9	86.07	85.9	86.07	84.74	86.73	86.24	85.74	85.74	86.07	84.08	84.91	85.57
Seq643	83.93	88.14	89.17	84.74	84.74	86.84	83.25	83.42	83.42	83.25	82.09	83.42	83.33	83.58	83.08	83.25	83.25	83.08	83.58	82.42	82.17	83.58	83	83.08	91.54	91.38	91.04	84.91	84.08	83.42	83.08	82.01	83.42	82.09	83.42	83.25	84.83	83.08	83.08	83.25	84.25	85.41	85.07	84.74	84.58	85.07	83.25	83.42	83.58
Seq644	85.74	89.3	87.26	84.74	84.74	87.5	84.91	84.74	84.74	84.58	83.33	84.74	84.66	84.58	84.41	84.74	84.58	85.07	84.91	84.08	83.5	84.91	84.99	85.07	92.21	92.37	92.04	86.32	85.07	84.74	84.74	83.83	84.74	83.75	84.74	84.74	86.15	85.07	84.41	84.91	85.74	86.73	85.57	85.41	85.57	86.24	85.07	85.41	84.91
Seq645	84.83	88.64	87.26	84.74	84.74	86.45	84.91	85.41	85.41	84.91	83.67	85.07	84.99	85.57	84.74	84.91	85.24	85.41	85.57	84.08	83.83	85.24	84.99	85.07	92.04	92.21	91.71	84.66	85.57	85.07	84.74	83.83	85.07	83.75	85.07	84.91	85.82	84.91	85.07	85.24	84.25	85.41	84.58	85.07	84.91	85.07	82.59	83.58	83.25
Seq646	85.44	89.64	89.17	85.41	85.41	87.5	86.4	86.4	86.73	86.57	85.16	86.73	86.65	86.57	87.06	86.57	86.24	86.4	86.57	85.9	85.32	86.82	86.48	86.4	93.53	93.37	93.03	86.57	86.73	86.73	86.73	85.32	86.9	85.24	86.73	86.57	87.56	86.73	86.4	86.9	86.57	87.4	86.73	86.57	86.07	86.73	85.9	86.07	85.9
Seq647	86.04	88.97	88.54	86.4	86.4	86.71	86.24	86.4	86.4	86.24	84.83	86.73	86.65	86.57	86.4	86.4	86.24	86.4	86.24	85.41	85.32	86.57	86.32	86.4	91.54	91.38	91.04	85.9	86.4	86.4	86.4	85.49	86.57	85.07	86.73	86.4	86.48	86.24	86.4	86.9	86.57	87.73	86.57	87.06	85.9	87.06	85.41	86.57	86.24
Seq648	86.04	89.97	90.45	86.73	86.73	88.03	86.73	86.73	87.06	86.9	83.67	86.73	86.65	86.57	86.73	86.9	86.57	86.73	86.9	84.25	84	87.23	86.82	86.73	94.03	93.86	93.53	86.4	86.9	87.06	86.73	84	87.06	83.91	86.73	86.9	87.48	86.9	86.4	86.9	86.4	87.89	87.56	87.06	86.9	87.89	85.41	86.73	86.07
Seq649	89.04	89.64	91.08	86.4	86.4	90.79	85.24	85.74	85.74	85.24	83.83	85.57	85.66	85.9	85.41	85.57	85.9	85.41	85.57	84.41	83.83	85.57	85.66	85.74	93.03	92.87	92.54	87.4	86.07	85.41	85.41	83.83	85.57	83.75	85.74	85.24	87.31	85.57	85.41	85.9	87.06	88.06	86.4	86.9	85.9	87.56	86.07	85.9	87.06
Seq650	83.63	87.98	86.62	84.74	84.74	85.13	84.58	85.07	85.07	84.58	83.67	85.24	84.99	85.57	84.74	84.58	84.91	85.07	85.24	84.08	84	84.91	84.66	84.74	92.04	92.21	91.71	84.49	85.24	84.74	84.74	83.83	84.91	83.75	85.07	84.58	85.49	84.91	85.07	85.24	83.25	85.07	83.91	85.07	84.25	84.41	82.26	83.58	82.92
Seq651	85.74	88.14	89.81	86.07	86.07	86.18	85.57	85.57	85.9	85.41	83.5	85.57	85.49	86.07	85.9	85.41	85.41	84.91	85.74	84.41	83.75	85.74	85.66	85.57	91.38	91.21	90.88	86.24	85.74	85.57	85.9	83.83	85.74	83.75	85.57	85.41	86.4	85.9	85.24	85.41	86.07	86.9	85.9	85.74	85.74	86.07	84.91	84.41	86.4
Seq652	84.83	88.81	87.9	84.91	84.91	86.71	84.74	85.24	85.24	84.74	83.83	85.24	85.16	85.74	84.91	84.74	85.07	84.91	85.41	84.25	84	85.07	84.83	84.91	92.54	92.37	91.87	84.83	85.41	84.91	84.91	84	85.07	83.91	85.24	84.74	85.66	85.07	85.24	85.41	84.41	85.9	84.74	85.57	84.74	85.24	83.08	84.08	83.75
Seq653	87.24	89.8	89.17	86.07	86.07	88.29	84.91	85.07	85.07	84.91	84.16	85.07	84.99	84.91	84.74	84.91	84.91	85.07	85.24	84.91	84.33	85.24	84.99	85.07	92.7	92.54	92.21	87.73	85.41	85.07	84.74	84.33	85.07	84.25	85.07	84.91	86.98	85.07	84.74	85.24	86.57	87.56	86.9	86.57	86.07	87.73	85.57	85.9	86.73
Seq654	90.24	89.64	91.72	87.23	87.23	90.53	85.74	85.9	85.9	85.74	84	86.07	86.15	86.07	85.9	85.74	86.07	85.9	85.74	84.58	84	86.07	86.15	86.24	92.87	92.7	92.37	87.73	86.24	85.9	85.9	84	86.07	83.91	86.24	85.74	87.98	86.07	85.9	86.4	87.56	88.56	86.9	87.73	86.4	88.06	86.9	86.07	87.56
Seq655	86.94	89.3	91.08	86.4	86.4	88.82	84.58	84.41	84.41	84.58	83.5	84.91	84.99	84.58	85.07	84.25	84.25	84.74	84.41	83.91	83.67	84.41	84.99	85.07	91.38	91.21	90.88	85.74	85.07	84.74	84.74	83.33	84.74	83.75	85.07	84.58	85.74	85.07	84.74	85.24	85.9	87.4	86.73	86.73	87.4	86.24	86.24	85.41	86.24
Seq656	86.04	89.3	90.45	85.24	85.24	88.16	86.24	86.4	86.4	86.24	85.32	86.73	86.65	86.57	86.4	86.24	86.24	86.4	86.57	85.74	85.41	86.57	86.65	86.73	93.2	93.03	92.7	85.82	86.73	86.4	86.4	85.49	86.57	85.41	86.73	86.24	88.14	86.57	86.73	86.9	85.57	86.9	85.07	85.57	85.24	86.4	84.58	84.58	85.41
Seq657	85.74	88.31	89.17	85.41	85.41	86.45	84.58	84.58	84.91	84.74	83.67	84.91	84.83	85.07	84.91	84.74	84.41	84.58	84.74	84.08	83.83	85.24	84.99	84.91	91.87	91.71	91.21	85.49	84.74	84.91	84.91	83.83	85.07	83.75	84.91	84.74	85.74	84.91	84.91	85.07	84.74	85.9	85.74	86.07	85.24	85.9	83.75	84.08	84.08
Seq658	87.24	89.64	88.54	85.74	85.74	88.82	85.24	85.07	85.07	84.91	84.16	84.91	84.99	84.91	84.74	84.91	85.57	85.07	84.91	84.58	84	85.24	85.66	85.74	92.37	92.21	92.21	86.98	85.41	85.07	85.07	84	85.07	83.91	85.07	84.91	86.98	84.91	84.74	85.24	86.4	87.56	86.57	86.73	86.24	87.56	85.41	85.74	86.57
Seq659	83.33	88.14	86.62	83.91	83.91	85.13	84.25	84.41	84.41	84.25	83.67	84.74	84.66	84.91	84.41	84.25	84.25	84.41	84.58	84.08	83.83	84.58	84.33	84.41	91.21	91.04	90.88	83.83	84.58	84.41	84.41	84	84.58	83.75	84.74	84.25	85.32	84.58	84.74	84.91	82.75	84.58	83.42	84.58	83.42	84.58	81.76	83.42	82.75
Seq660	86.04	87.48	88.54	84.41	84.41	86.71	83.42	83.58	83.75	83.25	82.84	83.58	83.5	83.75	83.42	83.25	83.42	83.25	83.75	83.58	83.08	83.58	83.25	83.25	90.22	90.05	90.05	85.66	83.75	83.42	83.42	83	83.58	82.92	83.58	83.25	84.41	83.83	83.25	83.75	84.25	85.24	84.91	84.74	84.25	85.41	83.25	84.25	84.25
Seq661	84.23	89.22	88.54	85.07	85.07	87.11	83.91	84.08	84.08	83.91	82.34	84.08	84	83.91	83.75	83.91	83.91	84.41	84.25	83.25	82.67	84.25	84	84.08	92.7	92.87	92.21	85.24	84.41	84.08	83.75	82.67	84.08	82.59	84.08	83.91	85.66	84.08	83.75	84.25	84.74	86.4	85.9	85.74	85.9	85.9	83.75	84.91	84.58
Seq662	82.73	86.73	84.71	84.91	84.91	85.39	83.75	83.91	83.58	83.42	83.83	83.58	83.5	83.75	83.25	83.58	83.75	83.58	83.75	83.58	83.5	83.75	83.83	83.91	90.38	90.22	90.22	84.41	83.91	83.58	83.58	84	83.58	83.58	83.58	83.58	84.49	83.91	83.58	83.75	83.08	84.74	83.25	83.75	84.41	84.25	82.09	84.25	82.75
Seq663	82.73	86.57	84.71	84.74	84.74	85.39	83.58	83.75	83.42	83.25	83.67	83.42	83.33	83.58	83.08	83.42	83.58	83.42	83.58	83.42	83.33	83.58	83.67	83.75	90.22	90.05	90.05	84.25	83.75	83.42	83.42	83.83	83.42	83.42	83.42	83.42	84.33	83.75	83.42	83.58	83.25	84.58	83.08	83.58	84.58	84.08	82.26	84.08	82.59
Seq664	86.94	86.48	90.45	85.07	85.07	86.05	84.91	84.91	85.24	85.07	83.17	84.91	84.83	84.74	84.91	85.07	84.74	84.91	85.07	83.91	83.33	85.41	84.99	84.91	90.38	90.22	90.22	86.48	85.07	85.24	84.91	83.33	85.24	83.25	84.91	85.07	85.57	85.24	84.58	85.07	84.58	85.57	85.74	85.07	85.24	85.9	83.58	84.25	84.58
Seq665	82.13	86.15	87.9	83.75	83.75	84.08	83.91	83.42	83.42	83.58	82.34	83.75	83.83	83.25	83.75	83.25	83.25	83.42	83.75	82.75	82.59	83.58	83.67	83.75	89.05	88.89	89.22	83.25	83.42	83.75	83.75	82.5	83.58	82.42	83.75	83.58	84.58	84.08	83.42	83.58	83.91	83.58	83.08	83.08	83.08	83.42	82.92	83.42	81.92
Seq666	82.43	87.73	87.26	84.08	84.08	85.39	83.91	84.08	84.41	84.08	82.17	84.16	84.16	84.25	84.25	84.08	83.91	83.91	84.08	82.92	82.5	84.41	84	83.91	92.37	92.54	91.54	84.74	84.25	84.25	84.25	82.34	84.41	82.42	84.25	84.08	84.74	83.91	83.91	84.08	83.91	85.07	84.08	84.25	84.41	84.74	82.92	83.25	83.58
Seq667	85.44	89.3	88.54	84.74	84.74	87.11	86.24	86.4	86.4	86.24	84.83	86.73	86.65	86.57	86.4	86.24	86.57	86.4	86.57	84.91	84.58	86.57	86.32	86.4	91.38	91.21	91.71	85.49	86.4	86.4	86.4	84.66	86.57	84.58	86.73	86.24	87.98	86.57	86.73	86.9	85.24	86.24	84.41	85.24	84.41	85.41	84.58	84.91	84.41
Seq668	84.23	86.32	88.54	85.41	85.41	84.61	83.25	83.08	83.08	83.25	82.01	83.42	83.33	82.92	83.08	82.92	82.92	83.08	83.42	82.59	82.17	83.25	83	83.08	89.22	89.05	89.05	85.66	83.42	83.42	83.08	82.01	83.25	81.92	83.42	83.25	84.49	83.42	83.08	83.25	84.25	85.24	84.25	84.25	84.25	84.74	83.58	83.75	84.08
Seq669	84.83	88.97	88.54	84.25	84.25	86.84	85.24	85.41	85.41	85.24	84.33	85.74	85.66	85.57	85.41	85.24	85.57	85.41	85.57	84.08	84.08	85.57	85.32	85.41	91.21	91.04	91.54	85.07	85.41	85.41	85.41	84.16	85.57	84.08	85.74	85.24	87.31	85.57	85.74	85.9	84.74	86.07	84.25	84.74	84.25	85.24	84.08	84.74	84.58
Seq670	85.44	86.32	89.17	84.25	84.25	85.92	83.75	83.91	83.91	83.75	82.5	84.25	84.16	84.08	83.91	83.75	83.75	83.91	84.08	83.42	82.84	84.16	83.83	83.91	91.54	91.38	91.04	85.24	84.08	83.91	83.91	82.84	84.08	82.75	84.25	83.75	84.66	84.25	84.25	84.41	84.25	85.41	84.58	84.74	84.25	84.91	83.58	83.58	84.08
Seq671	83.63	87.48	85.99	84.74	84.74	85.39	86.07	86.24	86.24	86.07	84.16	86.57	86.48	86.4	86.24	86.07	86.4	86.24	86.4	83.75	83.75	86.4	86.15	86.24	91.38	91.21	91.04	85.32	86.57	86.24	86.24	83.67	86.4	83.75	86.57	86.07	86.82	86.4	86.57	86.73	83.75	85.74	83.75	84.25	84.58	85.07	83.08	83.91	83.91
Seq672	83.93	87.31	87.9	84.41	84.41	85.92	84.41	84.25	84.25	84.08	83.83	84.41	84.49	84.41	84.25	84.08	84.08	84.25	84.08	84.58	84	84.41	84.83	84.91	89.88	89.72	89.72	84.83	84.58	84.25	84.58	84	84.41	83.91	84.58	84.08	85.82	84.58	84.58	84.74	83.91	85.74	84.08	85.57	84.91	85.24	83.25	84.74	83.75
Seq673	85.44	87.98	89.81	85.24	85.24	87.5	84.08	83.75	84.08	84.25	83.33	84.41	84.33	84.25	84.41	83.91	83.91	84.08	84.08	83.91	83.67	84.25	84.49	84.41	92.21	92.04	91.71	85.16	84.08	84.41	84.41	83.67	84.41	83.58	84.41	84.25	85.57	84.58	84.08	84.58	84.08	85.24	84.58	84.58	84.25	85.07	83.75	84.08	84.58
Seq674	86.64	88.97	90.45	85.24	85.24	87.89	86.07	86.24	86.24	86.07	85.16	86.57	86.48	86.73	86.24	86.07	86.07	86.24	86.4	85.57	85.24	86.32	86.48	86.57	91.71	91.54	91.54	86.4	86.24	86.24	86.24	85.32	86.4	85.24	86.57	86.07	87.81	86.4	86.57	86.73	85.41	86.73	85.07	86.07	85.57	85.74	85.07	84.25	85.24
Seq675	89.04	88.97	91.08	86.57	86.57	88.82	86.07	85.9	85.9	85.74	83.5	85.74	85.82	85.74	85.57	85.74	85.74	85.9	85.74	84.08	83.83	86.07	86.15	86.24	91.87	91.71	91.71	86.15	86.07	85.9	85.9	83.83	85.9	83.75	85.9	85.74	87.48	86.07	85.57	86.07	86.73	88.06	86.73	86.57	86.4	86.9	85.41	85.9	85.9
Seq676	84.23	86.98	89.81	85.9	85.9	85	83.91	83.75	83.75	83.91	83.17	84.08	84	83.58	83.75	83.58	83.58	84.08	84.08	83.75	83.33	83.91	84	84.08	89.39	89.22	89.22	85.82	83.91	84.08	83.75	83.17	83.91	83.08	84.08	83.91	85.49	84.41	83.75	84.25	85.07	85.9	84.91	84.91	84.91	85.41	84.08	84.41	84.74
Seq677	83.93	86.98	87.26	84.58	84.58	85.39	85.41	85.74	85.74	85.57	84.16	85.57	85.66	85.57	85.74	85.57	85.57	85.74	85.24	83.42	83.5	85.9	85.49	85.41	90.22	90.38	89.88	83.91	85.57	85.74	85.74	84	85.9	83.75	85.74	85.57	86.15	85.41	85.41	85.9	84.41	86.24	84.58	84.91	85.41	85.41	83.75	84.58	84.25
Seq678	83.93	87.31	86.62	84.58	84.58	85.92	85.41	85.74	85.74	85.57	84.16	85.57	85.66	85.57	85.74	85.57	85.57	85.74	85.24	83.75	83.5	85.9	85.49	85.41	90.55	90.71	90.22	84.25	85.57	85.74	85.74	84	85.9	83.75	85.74	85.57	86.32	85.41	85.41	85.9	84.41	86.24	84.58	84.91	85.41	85.41	83.75	84.58	84.58
Seq679	83.93	87.81	85.99	84.74	84.74	85.66	86.07	86.24	86.24	86.07	83.83	86.24	86.15	86.07	85.9	86.07	86.4	86.24	86.4	83.42	83.42	86.4	86.15	86.24	91.38	91.21	91.04	85.32	86.57	86.24	85.9	83.33	86.24	83.42	86.24	86.07	86.82	86.07	86.24	86.4	83.75	85.41	83.75	83.91	84.58	85.07	82.75	83.58	83.58
Seq680	82.73	85.99	88.54	83.42	83.42	84.47	83.75	83.25	83.25	83.42	82.5	83.42	83.67	83.08	83.58	83.08	83.08	83.25	83.25	83.25	82.75	83.42	83.83	83.91	88.23	88.06	88.39	83	83.25	83.58	83.58	82.67	83.42	82.59	83.58	83.42	84.58	83.58	83.25	83.42	83.91	83.58	83.08	83.08	82.75	83.42	82.92	83.42	82.26
Seq681	85.14	87.31	88.54	84.91	84.91	86.71	83.58	83.91	84.25	83.75	82.17	83.58	83.5	84.08	83.58	83.75	84.08	83.58	84.08	82.75	82.5	83.91	83.67	83.58	91.21	91.04	90.71	84.83	84.25	83.91	83.58	82.67	83.91	82.42	83.58	83.75	85.07	83.75	83.25	83.75	83.75	84.25	83.91	83.58	83.58	84.08	82.75	83.42	83.25
Seq682	85.14	86.98	87.9	84.74	84.74	86.18	83.58	83.91	84.25	83.75	82.5	83.58	83.5	84.08	83.58	83.75	84.08	83.58	84.08	83.08	82.84	84.08	84	83.91	90.55	90.38	90.05	84.66	84.25	83.91	83.58	83	83.91	82.75	83.58	83.75	84.91	83.75	83.25	83.75	83.75	84.25	83.91	83.91	83.25	84.41	82.75	83.75	83.25
Seq683	86.04	87.65	89.81	85.41	85.41	86.05	85.24	85.07	85.24	85.07	84	85.41	85.32	85.57	85.24	85.07	85.24	85.07	85.24	84.25	84.08	85.41	85.41	85.41	91.87	91.71	91.71	85.9	85.41	85.24	85.24	84	85.41	83.91	85.41	85.07	86.57	85.49	85.07	85.57	85.41	86.73	85.74	86.4	85.41	85.9	84.91	85.57	85.41
Seq684	83.63	86.48	89.17	85.07	85.07	84.61	83.75	83.58	83.58	83.75	83.33	83.91	83.83	83.42	83.58	83.42	83.42	83.58	83.91	83.91	83.5	83.75	83.5	83.58	89.22	89.05	89.05	85.32	83.75	83.91	83.58	83.33	83.75	83.25	83.91	83.75	85.16	83.91	83.58	83.75	84.58	85.24	84.25	84.25	84.25	84.74	83.58	84.08	84.08
Seq685	84.83	87.06	85.99	85.57	85.57	85.53	84.91	84.58	84.91	85.07	84.83	85.07	85.16	85.07	85.24	84.91	84.41	84.91	84.58	85.57	85.16	85.24	85.16	85.07	90.71	90.55	90.22	85.9	84.58	85.24	85.24	85.32	85.24	85.07	85.24	85.24	85.99	85.07	84.91	85.41	85.41	86.4	86.4	86.4	85.57	86.07	85.24	85.74	84.91
Seq686	83.93	87.65	85.99	84.58	84.58	85.66	86.24	86.4	86.4	86.24	83.67	86.4	86.32	86.24	86.07	86.24	86.57	86.4	86.57	83.58	83.25	86.57	86.32	86.4	91.38	91.21	91.04	85.32	86.4	86.4	86.07	83.5	86.4	83.25	86.4	86.24	86.98	86.24	86.4	86.57	83.58	85.24	83.58	83.75	84.74	84.74	82.59	83.42	83.42
Seq687	83.33	85.9	90.45	84.74	84.74	84.61	82.92	82.59	82.92	83.08	82.01	82.92	82.84	82.42	82.92	82.75	82.42	82.92	82.92	82.59	82.17	83.08	83	82.92	87.56	87.4	87.4	84.33	82.59	83.25	82.92	82.01	83.08	81.92	82.92	83.08	84.25	83.42	82.59	83.08	83.58	84.74	84.08	84.08	84.08	83.91	83.25	83.58	83.58
Seq688	85.74	86.32	89.17	84.91	84.91	84.21	85.57	85.57	85.57	85.57	83.83	85.99	85.99	86.07	85.74	85.41	85.41	85.74	85.49	84.08	84.16	85.9	85.66	85.74	90.88	90.71	90.71	85.41	85.57	85.74	85.74	84.33	85.82	84.08	86.07	85.57	86.07	85.74	85.74	86.24	84.41	86.07	84.91	86.07	85.24	85.07	83.91	84.91	84.58
Seq689	83.93	86.65	91.08	85.07	85.07	85.66	83.58	83.25	83.58	83.75	82.5	83.58	83.5	83.08	83.58	83.75	83.08	83.25	83.58	83.08	82.67	83.75	83.33	83.25	88.23	88.06	87.73	85.49	83.42	83.91	83.58	82.5	83.75	82.42	83.58	83.75	84.91	83.75	83.25	83.42	84.41	85.24	84.58	84.58	84.25	84.74	84.08	83.42	84.08
Seq690	83.33	86.82	85.99	84.08	84.08	85.13	84.41	84.25	84.41	84.25	83.83	84.25	84.16	84.08	84.08	84.25	84.41	84.25	84.41	83.58	83.5	84.58	84.25	84.25	88.89	88.72	88.56	84.49	84.41	84.41	84.08	83.67	84.41	83.58	84.25	84.25	85.07	84.66	83.91	84.41	84.08	85.41	84.41	85.07	83.25	85.24	83.58	84.58	83.58
F4_S1_TS(58)	97.39	90.85	98.69	98.69	98.69	89.87	92.81	92.81	92.81	92.81	92.81	93.14	92.81	92.81	92.16	92.16	92.16	91.5	93.14	92.81	93.14	92.48	93.46	93.46	91.5	90.85	90.2	91.83	92.16	92.81	92.81	93.46	92.81	93.46	92.81	92.16	93.46	93.46	92.16	92.81	96.73	97.39	96.08	96.73	94.77	96.08	95.42	90.85	94.77
F2_S2_TS(88)	89.34	86.07	94.27	87.48	87.48	85.26	99.25	98.92	99.25	99.42	93.37	99.09	99.17	98.76	99.25	99.09	98.76	98.92	98.76	93.62	93.45	99.25	99	98.92	86.15	85.99	85.66	86.98	98.59	99.59	99.25	93.7	99.42	93.62	99.25	99.42	95.44	98.59	98.92	99.09	88.64	88.81	88.81	89.3	87.31	87.81	88.31	87.65	87.15
F2_S3_TS(148)	95.54	91.72	94.27	94.27	94.27	91.4	98.73	98.73	98.73	98.73	96.18	98.41	98.73	98.73	98.09	98.09	98.09	97.45	97.77	96.18	96.5	98.41	98.09	98.09	91.08	90.45	89.81	90.45	98.09	98.73	98.73	96.82	98.73	96.82	98.73	98.09	96.18	98.09	98.09	98.73	94.9	95.54	94.9	96.18	91.72	95.54	94.9	91.72	92.99
F5_S4_TS(430)	99.1	87.73	98.41	95.27	95.27	87.11	87.48	87.98	87.65	87.48	86.4	87.48	87.56	87.48	87.31	87.48	87.81	87.65	87.31	86.32	86.57	87.65	87.89	87.98	86.48	86.32	85.99	93.12	87.98	87.65	87.31	86.73	87.65	86.65	87.65	87.48	88.56	87.48	87.31	87.81	92.62	93.45	93.62	93.12	91.63	93.45	91.96	90.63	93.45
F4_S6_TS(484)	86.64	98.84	90.45	87.31	87.31	98.82	85.24	85.07	85.24	85.07	83.17	85.07	84.99	84.91	84.91	85.41	85.24	85.07	85.24	84.08	83.5	85.24	85.41	85.41	91.38	91.21	90.88	86.24	85.07	85.24	84.91	83.83	85.24	83.42	85.07	85.24	89.55	84.99	84.74	85.24	87.06	87.89	88.23	86.9	86.24	88.06	86.57	86.73	86.73
F5_S5_TS(496)	98.65	86.5	97.45	94.2	94.2	86.71	85.87	86.41	86.05	85.87	85.51	85.87	85.96	85.87	85.69	85.87	86.23	86.05	85.69	85.33	85.42	86.05	86.32	86.41	85.51	85.33	85.33	92.12	86.41	86.05	85.69	85.6	86.05	85.51	86.05	85.87	87.05	85.87	85.69	86.23	91.3	92.21	92.57	92.03	90.4	92.21	90.94	89.49	92.39
F4_S8_TS(592)	86.94	99.59	90.45	87.56	87.56	99.61	85.9	85.74	85.9	85.74	83.83	85.57	85.66	85.57	85.57	86.07	85.9	85.74	85.57	84.74	84.16	85.9	86.07	86.07	91.54	91.38	91.04	86.4	85.74	85.9	85.57	84.49	85.9	84.08	85.74	85.9	90.22	85.32	85.41	85.9	87.06	88.39	88.72	87.4	86.4	88.56	86.73	87.23	87.23
F4_S8_TS(597)	87.24	99.42	90.45	87.4	87.4	99.34	85.74	85.57	85.74	85.57	83.67	85.41	85.49	85.41	85.41	85.9	85.74	85.57	85.41	84.58	84	85.74	85.9	85.9	91.38	91.21	90.88	86.24	85.57	85.74	85.41	84.33	85.74	83.91	85.57	85.74	90.05	85.16	85.24	85.74	87.23	88.23	88.56	87.23	86.24	88.39	86.9	87.06	87.06
F4_S9_TS(635)	87.09	99.17	90.76	87.48	87.48	99.61	85.9	85.74	85.9	85.74	83.83	85.57	85.66	85.57	85.57	86.07	85.9	85.74	85.57	84.74	84.16	85.9	86.07	86.07	91.21	91.04	90.71	86.32	85.74	85.9	85.57	84.49	85.9	84.08	85.74	85.9	90.22	85.32	85.41	85.9	87.06	88.39	88.72	87.4	86.4	88.56	86.73	87.23	87.23
F4_S9_TS(636)	86.64	99.25	89.81	87.23	87.23	99.34	85.57	85.41	85.57	85.41	83.5	85.24	85.32	85.24	85.24	85.74	85.57	85.41	85.24	84.41	83.83	85.57	85.74	85.74	91.21	91.04	90.71	86.24	85.41	85.57	85.24	84.16	85.57	83.75	85.41	85.57	89.88	84.99	85.07	85.57	86.73	88.06	88.39	87.06	86.07	88.23	86.4	86.9	86.9
F4_S9_TS(637)	86.19	98.29	89.17	85.49	85.49	98.95	84.02	83.78	84.02	83.78	82.07	83.54	83.78	83.78	83.54	84.27	84.02	83.78	83.54	83.05	82.2	84.02	84.27	84.27	89.39	89.15	88.41	84.15	83.78	84.02	83.54	82.68	84.02	82.32	83.78	84.02	89.88	83.17	83.29	84.02	85.98	87.2	87.68	85.98	84.51	86.95	85.98	85.73	85.61
F4_S9_TS(642)	95.05	87.81	100	98.84	98.84	86.97	88.06	88.56	88.23	88.06	87.31	88.23	88.14	88.39	87.89	88.06	88.39	88.23	88.23	87.23	87.48	88.39	88.47	88.56	87.06	86.9	86.57	94.28	88.56	88.23	87.89	87.65	88.23	87.56	88.23	88.06	89.3	88.39	87.89	88.39	93.7	95.02	94.36	94.69	93.86	94.36	93.03	92.37	94.86
F4_S7_OF(541)	92	98.67	90.67	90.67	90.67	99	90.67	90.67	90.67	90.67	90.67	90.33	90.67	90.67	90	90.67	90	89.33	89.67	92	91	90.33	91.33	91.33	90.67	90	89.33	89.33	90	90.67	90.67	92.67	90.67	91.33	90.67	90.67	94.67	90	90	90.67	91.33	92	93.33	91.33	88	92	92.67	92	90.67
AF066183 - Ingelvac PRRSV MLV - L5	86.94	99.42	90.45	87.4	87.4	99.61	85.74	85.57	85.74	85.57	83.67	85.41	85.49	85.41	85.41	85.9	85.74	85.57	85.41	84.58	84	85.74	85.9	85.9	91.38	91.21	90.88	86.24	85.57	85.74	85.41	84.33	85.74	83.91	85.57	85.74	90.05	85.16	85.24	85.74	86.9	88.23	88.56	87.23	86.24	88.39	86.57	87.06	87.06
DQ779791 - Prime Pac PRRSV RR (Merck) - L7	87.24	90.8	91.72	87.73	87.73	90.13	85.9	86.4	86.07	85.9	85.82	85.9	85.99	85.9	86.07	85.9	85.9	86.07	86.07	85.9	85.99	86.24	86.32	86.4	92.7	92.54	92.21	86.57	86.4	86.07	85.74	85.99	86.07	86.07	86.07	85.9	87.81	85.57	85.74	86.24	87.23	89.05	88.39	87.89	88.23	88.06	85.9	87.23	87.56
DQ988080 - Ingelvac PRRSV ATP - L8	86.34	90.3	89.17	85.74	85.74	88.29	85.57	85.74	85.74	85.57	83.33	86.07	85.99	85.9	85.74	85.57	85.9	85.74	85.9	84.25	83.67	86.07	85.66	85.74	93.53	93.37	93.03	85.99	85.74	85.74	85.74	83.67	85.9	83.58	86.07	85.57	86.82	85.9	85.74	86.24	86.9	88.23	86.9	87.06	86.24	88.23	86.57	86.73	87.06
KP300938 - Fostera PRRSV (Zoetis) - L8	86.94	91.46	91.72	86.9	86.9	89.61	85.41	85.57	85.57	85.41	83.83	85.9	85.82	85.74	85.57	85.41	85.41	85.57	85.74	84.74	84.16	85.9	85.49	85.57	99.67	99.5	99.17	88.14	85.9	85.57	85.57	84.16	85.74	84.08	85.9	85.41	87.56	85.74	85.57	86.07	86.24	88.23	86.9	87.4	87.56	87.89	85.74	86.73	86.73
KU131568 - Prevacent (Elanco) - L1	89.94	86.82	94.27	88.06	88.06	86.18	89.05	89.55	89.22	89.05	87.81	89.3	89.3	89.22	89.05	89.05	89.05	89.22	89.39	88.39	87.98	89.22	89.14	89.22	86.9	86.73	86.4	87.15	89.55	89.22	89.05	88.14	89.3	88.06	89.39	89.05	89.64	89.05	89.05	89.55	88.06	89.55	88.89	89.39	88.06	88.23	88.06	87.89	88.56
[truncated: 699 more columns]
